# Supplementary material for: p-Tolyl bis­(cyclo­hexyl­amido)­phosphinate
Source: Acta Crystallogr Sect E Struct Rep Online. 2011 Jul 30;67(Pt 8):o2167. doi: 10.1107/S1600536811029722 (PMC3213602; doi:10.1107/S1600536811029722)
Supplement: Supplementary file 1 [file e-67-o2167-sup1.cif]

##############################################################################
#                                                                            #
# This CIF contains the data in a paper accepted for publication in          #
# Acta Crystallographica Section E. It conforms to the requirements of       #
# Notes for Authors for Acta Crystallographica Section E, and has been       #
# peer reviewed under the auspices of the IUCr Commission on Journals.       #
#                                                                            #
# Full details of the Crystallographic Information File format               #
# are given in the paper "The Crystallographic Information File (CIF):       #
# a New Standard Archive File for Crystallography" by S. R. Hall, F. H.      #
# Allen and I. D. Brown [Acta Cryst. (1991), A47, 655-685].                  #
#                                                                            #
# The current version of the core CIF dictionary is obtainable from          #
# ftp://ftp.iucr.org/pub/cif_core.dic.                                       #
#                                                                            #
# Software is freely available for graphical display of the structure(s)     #
# in this CIF. For information consult the CIF software page                 #
# http://www.iucr.org/resources/cif/software.                                #
#                                                                            #
# This file may be used for bona fide research purposes within the           #
# scientific community so long as proper attribution is given to the journal # 
# article from which it was obtained.                                        #
#                                                                            #
##############################################################################
data_I
_audit_creation_method     SHELXL-97
_chemical_name_systematic
;
1-{[bis(phenylamino)phosphoryl]oxy}-4-methylbenzene
;
_chemical_name_common
;
<i>p</i>-Tolyl bis(cyclohexylamido)phosphinate
;
_chemical_formula_moiety     'C19 H31 N2 O2 P'
_chemical_formula_sum     'C19 H31 N2 O2 P'
_chemical_formula_iupac     'C19 H31 N2 O2 P'
_chemical_formula_weight     350.43
_chemical_melting_point     ?
_symmetry_cell_setting     monoclinic
_symmetry_space_group_name_H-M     'P 21/a'
_symmetry_space_group_name_Hall     '-P 2yab'
loop_
    _symmetry_equiv_pos_as_xyz
    'x, y, z'
    '-x+1/2, y+1/2, -z'
    '-x, -y, -z'
    'x-1/2, -y-1/2, z'
_cell_length_a     9.131(5)
_cell_length_b     19.333(5)
_cell_length_c     11.291(5)
_cell_angle_alpha     90
_cell_angle_beta     99.247(5)
_cell_angle_gamma     90
_cell_volume     1967.3(15)
_cell_formula_units_Z     4
_cell_measurement_reflns_used     3912
_cell_measurement_theta_min     1.82
_cell_measurement_theta_max     29.48
_cell_measurement_temperature     291(2)
_exptl_crystal_description     block
_exptl_crystal_colour     colourless
_exptl_crystal_size_max     0.38
_exptl_crystal_size_mid     0.12
_exptl_crystal_size_min     0.08
_exptl_crystal_density_diffrn     1.183
_exptl_crystal_density_meas     ?
_exptl_crystal_density_method     'not measured'
_exptl_crystal_F_000     760
_exptl_absorpt_coefficient_mu     0.153
_exptl_absorpt_correction_type     multi-scan
_exptl_absorpt_process_details
;
[MULABS (Blessing, 1995) in PLATON (Spek, 2009)]
;
_exptl_absorpt_correction_T_min     0.992
_exptl_absorpt_correction_T_max     1.000
_exptl_special_details     ?
_diffrn_ambient_temperature     291(2)
_diffrn_radiation_type     MoK\a
_diffrn_radiation_wavelength     0.71069
_diffrn_radiation_source     'fine-focus sealed tube'
_diffrn_radiation_monochromator     graphite
_diffrn_measurement_device_type     'Stoe IPDS II image plate'
_diffrn_measurement_method     \w
_diffrn_detector_area_resol_mean     '0.15 mm'
_diffrn_reflns_number     14835
_diffrn_reflns_av_R_equivalents     0.0905
_diffrn_reflns_av_sigmaI/netI     0.1636
_diffrn_reflns_theta_min     1.83
_diffrn_reflns_theta_max     29.20
_diffrn_reflns_theta_full     29.20
_diffrn_measured_fraction_theta_max     0.990
_diffrn_measured_fraction_theta_full     0.990
_diffrn_reflns_limit_h_min     -12
_diffrn_reflns_limit_h_max     9
_diffrn_reflns_limit_k_min     -22
_diffrn_reflns_limit_k_max     26
_diffrn_reflns_limit_l_min     -15
_diffrn_reflns_limit_l_max     15
_diffrn_standards_number     0
_diffrn_standards_interval_count     .
_diffrn_standards_interval_time     .
_diffrn_standards_decay_%     ?
_refine_special_details
;
Refinement of <i>F</i>^2^ against ALL reflections. The weighted <i>R</i>-factor
<i>wR</i> and goodness of fit <i>S</i> are based on <i>F</i>^2^, conventional
<i>R</i>-factors <i>R</i> are based on <i>F</i>, with <i>F</i> set to zero for
negative <i>F</i>^2^. The threshold expression of <i>F</i>^2^ >
\s(<i>F</i>^2^) is used only for calculating <i>R</i>-factors(gt) <i>etc</i>.
and is not relevant to the choice of reflections for refinement.
<i>R</i>-factors based on <i>F</i>^2^ are statistically about twice as large
as those based on <i>F</i>, and <i>R</i>- factors based on ALL data will be
even larger.
;
_reflns_number_total     5296
_reflns_number_gt     1925
_reflns_threshold_expression     'I>2\s(I)'
_refine_ls_structure_factor_coef     Fsqd
_refine_ls_matrix_type     full
_refine_ls_R_factor_all     0.1755
_refine_ls_R_factor_gt     0.0517
_refine_ls_wR_factor_gt     0.0704
_refine_ls_wR_factor_ref     0.0903
_refine_ls_goodness_of_fit_ref     0.760
_refine_ls_restrained_S_all     0.760
_refine_ls_number_reflns     5296
_refine_ls_number_parameters     218
_refine_ls_number_restraints     0
_refine_ls_hydrogen_treatment     constr
_refine_ls_weighting_scheme     calc
_refine_ls_weighting_details
                 'calc w=1/[\s^2^(Fo^2^)+(0.0255P)^2^] where P=(Fo^2^+2Fc^2^)/3'
_atom_sites_solution_hydrogens     geom
_atom_sites_solution_primary     direct
_atom_sites_solution_secondary     difmap
_refine_ls_shift/su_max     0.001
_refine_ls_shift/su_mean     0.000
_refine_diff_density_max     0.211
_refine_diff_density_min     -0.257
_refine_ls_extinction_method     none
_refine_ls_extinction_coef     ?
loop_
    _atom_type_symbol
    _atom_type_description
    _atom_type_scat_dispersion_real
    _atom_type_scat_dispersion_imag
    _atom_type_scat_source
    'C' 'C' 0.0033 0.0016
                         'International Tables Vol C Tables 4.2.6.8 and 6.1.1.4'
    'H' 'H' 0.0000 0.0000
                         'International Tables Vol C Tables 4.2.6.8 and 6.1.1.4'
    'N' 'N' 0.0061 0.0033
                         'International Tables Vol C Tables 4.2.6.8 and 6.1.1.4'
    'O' 'O' 0.0106 0.0060
                         'International Tables Vol C Tables 4.2.6.8 and 6.1.1.4'
    'P' 'P' 0.1023 0.0942
                         'International Tables Vol C Tables 4.2.6.8 and 6.1.1.4'
_computing_data_collection     'X-AREA (Stoe & Cie, 2005)'
_computing_cell_refinement     'X-AREA (Stoe & Cie, 2005)'
_computing_data_reduction     'X-AREA (Stoe & Cie, 2005)'
_computing_structure_solution     'SHELXTL (Sheldrick, 2008)'
_computing_structure_refinement     'SHELXTL (Sheldrick, 2008)'
_computing_molecular_graphics     'SHELXTL (Sheldrick, 2008)'
_computing_publication_material
;
SHELXTL (Sheldrick, 2008),
PLATON (Spek, 2009) and
enCIFer (Allen <i>et al.</i>, 2004)
;
loop_
    _atom_site_type_symbol
    _atom_site_label
    _atom_site_fract_x
    _atom_site_fract_y
    _atom_site_fract_z
    _atom_site_U_iso_or_equiv
    _atom_site_adp_type
    _atom_site_calc_flag
    _atom_site_refinement_flags
    _atom_site_occupancy
    _atom_site_symmetry_multiplicity
    _atom_site_disorder_assembly
    _atom_site_disorder_group
    P P1 0.71746(8) 0.80003(4) 0.50141(5) 0.03970(16) Uani d . 1 1 . .
    O O1 0.87988(16) 0.79943(9) 0.51391(11) 0.0481(4) Uani d . 1 1 . .
    O O2 0.66002(18) 0.87739(8) 0.46763(13) 0.0530(5) Uani d . 1 1 . .
    N N1 0.6357(2) 0.74705(11) 0.40180(15) 0.0540(6) Uani d . 1 1 . .
    H H1 0.5695 0.7286 0.4204 0.065 Uiso d R 1 1 . .
    N N2 0.6418(2) 0.78465(10) 0.61857(13) 0.0488(6) Uani d . 1 1 . .
    H H2 0.5753 0.7613 0.6076 0.059 Uiso d R 1 1 . .
    C C1 0.7075(3) 0.71015(13) 0.31259(16) 0.0433(6) Uani d . 1 1 . .
    H H1A 0.7944 0.7370 0.2994 0.052 Uiso calc R 1 1 . .
    C C2 0.7592(3) 0.63929(14) 0.3529(2) 0.0637(8) Uani d . 1 1 . .
    H H2A 0.6753 0.6125 0.3700 0.076 Uiso calc R 1 1 . .
    H H2B 0.8301 0.6429 0.4264 0.076 Uiso calc R 1 1 . .
    C C3 0.8310(4) 0.60189(16) 0.2589(2) 0.0779(9) Uani d . 1 1 . .
    H H3A 0.8596 0.5557 0.2870 0.093 Uiso calc R 1 1 . .
    H H3B 0.9199 0.6264 0.2465 0.093 Uiso calc R 1 1 . .
    C C4 0.7244(3) 0.59729(16) 0.1408(2) 0.0749(9) Uani d . 1 1 . .
    H H4A 0.7738 0.5756 0.0806 0.090 Uiso calc R 1 1 . .
    H H4B 0.6397 0.5690 0.1513 0.090 Uiso calc R 1 1 . .
    C C5 0.6727(4) 0.66822(17) 0.0996(2) 0.0755(9) Uani d . 1 1 . .
    H H5A 0.6010 0.6644 0.0266 0.091 Uiso calc R 1 1 . .
    H H5B 0.7565 0.6947 0.0813 0.091 Uiso calc R 1 1 . .
    C C6 0.6017(3) 0.70671(14) 0.19495(17) 0.0579(7) Uani d . 1 1 . .
    H H6A 0.5753 0.7532 0.1672 0.070 Uiso calc R 1 1 . .
    H H6B 0.5116 0.6831 0.2070 0.070 Uiso calc R 1 1 . .
    C C7 0.6472(3) 0.83281(12) 0.71992(17) 0.0434(6) Uani d . 1 1 . .
    H H7A 0.7147 0.8706 0.7074 0.052 Uiso calc R 1 1 . .
    C C8 0.7099(3) 0.79764(16) 0.83611(18) 0.0739(9) Uani d . 1 1 . .
    H H8A 0.8094 0.7815 0.8318 0.089 Uiso calc R 1 1 . .
    H H8B 0.6494 0.7577 0.8473 0.089 Uiso calc R 1 1 . .
    C C9 0.7148(4) 0.84609(17) 0.94366(19) 0.0768(10) Uani d . 1 1 . .
    H H9A 0.7512 0.8210 1.0168 0.092 Uiso calc R 1 1 . .
    H H9B 0.7830 0.8838 0.9366 0.092 Uiso calc R 1 1 . .
    C C10 0.5655(4) 0.87468(17) 0.9507(2) 0.0772(10) Uani d . 1 1 . .
    H H10A 0.5721 0.9065 1.0178 0.093 Uiso calc R 1 1 . .
    H H10B 0.4990 0.8374 0.9642 0.093 Uiso calc R 1 1 . .
    C C11 0.5044(4) 0.91182(17) 0.8365(2) 0.0913(11) Uani d . 1 1 . .
    H H11A 0.5660 0.9517 0.8271 0.110 Uiso calc R 1 1 . .
    H H11B 0.4051 0.9282 0.8410 0.110 Uiso calc R 1 1 . .
    C C12 0.4996(3) 0.86385(16) 0.7272(2) 0.0715(9) Uani d . 1 1 . .
    H H12A 0.4285 0.8271 0.7321 0.086 Uiso calc R 1 1 . .
    H H12B 0.4662 0.8900 0.6545 0.086 Uiso calc R 1 1 . .
    C C13 0.7349(3) 0.92389(13) 0.40431(19) 0.0448(6) Uani d . 1 1 . .
    C C14 0.7785(4) 0.98514(16) 0.4565(2) 0.0709(9) Uani d . 1 1 . .
    H H14A 0.7614 0.9946 0.5338 0.085 Uiso calc R 1 1 . .
    C C15 0.8477(4) 1.03306(16) 0.3956(2) 0.0788(10) Uani d . 1 1 . .
    H H15A 0.8768 1.0749 0.4327 0.095 Uiso calc R 1 1 . .
    C C16 0.8753(3) 1.02153(15) 0.2822(2) 0.0572(7) Uani d . 1 1 . .
    C C17 0.8292(3) 0.95964(15) 0.2303(2) 0.0596(8) Uani d . 1 1 . .
    H H17A 0.8452 0.9504 0.1526 0.072 Uiso calc R 1 1 . .
    C C18 0.7597(3) 0.91060(14) 0.2906(2) 0.0566(7) Uani d . 1 1 . .
    H H18A 0.7298 0.8687 0.2538 0.068 Uiso calc R 1 1 . .
    C C19 0.9524(4) 1.07473(16) 0.2168(3) 0.0979(12) Uani d . 1 1 . .
    H H19A 1.0489 1.0841 0.2614 0.147 Uiso calc R 1 1 . .
    H H19B 0.8950 1.1166 0.2084 0.147 Uiso calc R 1 1 . .
    H H19C 0.9623 1.0575 0.1388 0.147 Uiso calc R 1 1 . .
loop_
    _atom_site_aniso_label
    _atom_site_aniso_U_11
    _atom_site_aniso_U_22
    _atom_site_aniso_U_33
    _atom_site_aniso_U_12
    _atom_site_aniso_U_13
    _atom_site_aniso_U_23
    P1 0.0361(3) 0.0466(4) 0.0374(3) 0.0011(4) 0.0089(2) -0.0014(3)
    O1 0.0345(10) 0.0549(12) 0.0549(9) -0.0006(10) 0.0065(7) 0.0005(8)
    O2 0.0502(12) 0.0530(12) 0.0600(10) 0.0080(10) 0.0210(8) 0.0112(8)
    N1 0.0438(13) 0.0734(16) 0.0488(10) -0.0117(12) 0.0196(9) -0.0200(10)
    N2 0.0561(13) 0.0520(15) 0.0416(9) -0.0139(12) 0.0182(9) -0.0067(9)
    C1 0.0433(14) 0.0487(18) 0.0403(11) -0.0051(14) 0.0141(10) -0.0057(11)
    C2 0.073(2) 0.066(2) 0.0506(14) 0.0140(18) 0.0063(13) 0.0064(14)
    C3 0.083(3) 0.067(2) 0.084(2) 0.029(2) 0.0128(17) -0.0021(16)
    C4 0.081(2) 0.071(2) 0.0782(19) -0.003(2) 0.0282(17) -0.0296(17)
    C5 0.092(2) 0.088(3) 0.0452(14) 0.011(2) 0.0089(14) -0.0147(15)
    C6 0.0702(18) 0.0572(18) 0.0452(12) 0.0103(17) 0.0056(12) -0.0002(13)
    C7 0.0493(17) 0.0437(16) 0.0391(12) -0.0108(13) 0.0127(11) -0.0037(11)
    C8 0.084(2) 0.088(2) 0.0474(14) 0.028(2) 0.0033(13) -0.0066(15)
    C9 0.085(2) 0.101(3) 0.0421(14) 0.013(2) 0.0043(14) -0.0095(14)
    C10 0.083(2) 0.100(3) 0.0533(16) -0.006(2) 0.0253(15) -0.0225(15)
    C11 0.092(3) 0.107(3) 0.0727(19) 0.041(2) 0.0048(17) -0.0266(18)
    C12 0.065(2) 0.094(2) 0.0522(15) 0.0257(19) -0.0001(13) -0.0125(15)
    C13 0.0411(16) 0.0481(18) 0.0457(13) 0.0065(14) 0.0084(11) 0.0076(12)
    C14 0.110(3) 0.058(2) 0.0485(15) -0.009(2) 0.0244(16) -0.0067(14)
    C15 0.109(3) 0.058(2) 0.0689(18) -0.021(2) 0.0120(18) -0.0091(15)
    C16 0.0531(19) 0.057(2) 0.0602(16) -0.0057(17) 0.0047(13) 0.0123(15)
    C17 0.067(2) 0.068(2) 0.0466(14) -0.0009(17) 0.0162(13) 0.0010(14)
    C18 0.0625(19) 0.0537(19) 0.0560(15) -0.0107(16) 0.0168(13) -0.0086(13)
    C19 0.102(3) 0.089(3) 0.103(2) -0.028(2) 0.018(2) 0.0294(19)
_geom_special_details
;
All e.s.d.'s (except the e.s.d. in the dihedral angle between two l.s. planes)
are estimated using the full covariance matrix. The cell e.s.d.'s are taken
into account individually in the estimation of e.s.d.'s in distances, angles
and torsion angles; correlations between e.s.d.'s in cell parameters are only
used when they are defined by crystal symmetry. An approximate (isotropic)
treatment of cell e.s.d.'s is used for estimating e.s.d.'s involving l.s.
planes.
;
loop_
    _geom_bond_atom_site_label_1
    _geom_bond_atom_site_label_2
    _geom_bond_site_symmetry_2
    _geom_bond_distance
    _geom_bond_publ_flag
    P1 O1 . 1.4670(17) ?
    P1 O2 . 1.6105(17) ?
    P1 N1 . 1.6131(19) ?
    P1 N2 . 1.6152(18) ?
    O2 C13 . 1.394(3) ?
    N1 C1 . 1.472(3) ?
    N1 H1 . 0.7593 ?
    N2 C7 . 1.470(3) ?
    N2 H2 . 0.7510 ?
    C1 C2 . 1.496(3) ?
    C1 C6 . 1.513(3) ?
    C1 H1A . 0.9800 ?
    C2 C3 . 1.517(3) ?
    C2 H2A . 0.9700 ?
    C2 H2B . 0.9700 ?
    C3 C4 . 1.522(3) ?
    C3 H3A . 0.9700 ?
    C3 H3B . 0.9700 ?
    C4 C5 . 1.500(4) ?
    C4 H4A . 0.9700 ?
    C4 H4B . 0.9700 ?
    C5 C6 . 1.536(3) ?
    C5 H5A . 0.9700 ?
    C5 H5B . 0.9700 ?
    C6 H6A . 0.9700 ?
    C6 H6B . 0.9700 ?
    C7 C12 . 1.490(3) ?
    C7 C8 . 1.506(3) ?
    C7 H7A . 0.9800 ?
    C8 C9 . 1.528(3) ?
    C8 H8A . 0.9700 ?
    C8 H8B . 0.9700 ?
    C9 C10 . 1.486(4) ?
    C9 H9A . 0.9700 ?
    C9 H9B . 0.9700 ?
    C10 C11 . 1.503(4) ?
    C10 H10A . 0.9700 ?
    C10 H10B . 0.9700 ?
    C11 C12 . 1.539(3) ?
    C11 H11A . 0.9700 ?
    C11 H11B . 0.9700 ?
    C12 H12A . 0.9700 ?
    C12 H12B . 0.9700 ?
    C13 C14 . 1.354(3) ?
    C13 C18 . 1.364(3) ?
    C14 C15 . 1.367(4) ?
    C14 H14A . 0.9300 ?
    C15 C16 . 1.362(3) ?
    C15 H15A . 0.9300 ?
    C16 C17 . 1.369(3) ?
    C16 C19 . 1.505(4) ?
    C17 C18 . 1.380(3) ?
    C17 H17A . 0.9300 ?
    C18 H18A . 0.9300 ?
    C19 H19A . 0.9600 ?
    C19 H19B . 0.9600 ?
    C19 H19C . 0.9600 ?
loop_
    _geom_angle_atom_site_label_1
    _geom_angle_atom_site_label_2
    _geom_angle_atom_site_label_3
    _geom_angle_site_symmetry_1
    _geom_angle_site_symmetry_3
    _geom_angle
    _geom_angle_publ_flag
    O1 P1 O2 . . 108.41(10) ?
    O1 P1 N1 . . 114.19(10) ?
    O2 P1 N1 . . 109.13(10) ?
    O1 P1 N2 . . 118.58(9) ?
    O2 P1 N2 . . 101.48(10) ?
    N1 P1 N2 . . 104.07(11) ?
    C13 O2 P1 . . 123.52(15) ?
    C1 N1 P1 . . 125.28(16) ?
    C1 N1 H1 . . 115.1 ?
    P1 N1 H1 . . 113.9 ?
    C7 N2 P1 . . 123.76(16) ?
    C7 N2 H2 . . 115.8 ?
    P1 N2 H2 . . 114.6 ?
    N1 C1 C2 . . 112.93(18) ?
    N1 C1 C6 . . 109.3(2) ?
    C2 C1 C6 . . 110.6(2) ?
    N1 C1 H1A . . 107.9 ?
    C2 C1 H1A . . 107.9 ?
    C6 C1 H1A . . 107.9 ?
    C1 C2 C3 . . 112.0(2) ?
    C1 C2 H2A . . 109.2 ?
    C3 C2 H2A . . 109.2 ?
    C1 C2 H2B . . 109.2 ?
    C3 C2 H2B . . 109.2 ?
    H2A C2 H2B . . 107.9 ?
    C2 C3 C4 . . 110.7(2) ?
    C2 C3 H3A . . 109.5 ?
    C4 C3 H3A . . 109.5 ?
    C2 C3 H3B . . 109.5 ?
    C4 C3 H3B . . 109.5 ?
    H3A C3 H3B . . 108.1 ?
    C5 C4 C3 . . 110.1(2) ?
    C5 C4 H4A . . 109.6 ?
    C3 C4 H4A . . 109.6 ?
    C5 C4 H4B . . 109.6 ?
    C3 C4 H4B . . 109.6 ?
    H4A C4 H4B . . 108.2 ?
    C4 C5 C6 . . 111.9(2) ?
    C4 C5 H5A . . 109.2 ?
    C6 C5 H5A . . 109.2 ?
    C4 C5 H5B . . 109.2 ?
    C6 C5 H5B . . 109.2 ?
    H5A C5 H5B . . 107.9 ?
    C1 C6 C5 . . 110.8(2) ?
    C1 C6 H6A . . 109.5 ?
    C5 C6 H6A . . 109.5 ?
    C1 C6 H6B . . 109.5 ?
    C5 C6 H6B . . 109.5 ?
    H6A C6 H6B . . 108.1 ?
    N2 C7 C12 . . 112.36(19) ?
    N2 C7 C8 . . 110.7(2) ?
    C12 C7 C8 . . 110.73(19) ?
    N2 C7 H7A . . 107.6 ?
    C12 C7 H7A . . 107.6 ?
    C8 C7 H7A . . 107.6 ?
    C7 C8 C9 . . 112.0(2) ?
    C7 C8 H8A . . 109.2 ?
    C9 C8 H8A . . 109.2 ?
    C7 C8 H8B . . 109.2 ?
    C9 C8 H8B . . 109.2 ?
    H8A C8 H8B . . 107.9 ?
    C10 C9 C8 . . 111.1(2) ?
    C10 C9 H9A . . 109.4 ?
    C8 C9 H9A . . 109.4 ?
    C10 C9 H9B . . 109.4 ?
    C8 C9 H9B . . 109.4 ?
    H9A C9 H9B . . 108.0 ?
    C9 C10 C11 . . 110.4(2) ?
    C9 C10 H10A . . 109.6 ?
    C11 C10 H10A . . 109.6 ?
    C9 C10 H10B . . 109.6 ?
    C11 C10 H10B . . 109.6 ?
    H10A C10 H10B . . 108.1 ?
    C10 C11 C12 . . 111.1(3) ?
    C10 C11 H11A . . 109.4 ?
    C12 C11 H11A . . 109.4 ?
    C10 C11 H11B . . 109.4 ?
    C12 C11 H11B . . 109.4 ?
    H11A C11 H11B . . 108.0 ?
    C7 C12 C11 . . 112.2(2) ?
    C7 C12 H12A . . 109.2 ?
    C11 C12 H12A . . 109.2 ?
    C7 C12 H12B . . 109.2 ?
    C11 C12 H12B . . 109.2 ?
    H12A C12 H12B . . 107.9 ?
    C14 C13 C18 . . 119.5(2) ?
    C14 C13 O2 . . 118.4(2) ?
    C18 C13 O2 . . 122.0(2) ?
    C13 C14 C15 . . 120.1(2) ?
    C13 C14 H14A . . 120.0 ?
    C15 C14 H14A . . 120.0 ?
    C16 C15 C14 . . 122.1(3) ?
    C16 C15 H15A . . 118.9 ?
    C14 C15 H15A . . 118.9 ?
    C15 C16 C17 . . 117.1(3) ?
    C15 C16 C19 . . 121.4(3) ?
    C17 C16 C19 . . 121.5(3) ?
    C16 C17 C18 . . 121.6(2) ?
    C16 C17 H17A . . 119.2 ?
    C18 C17 H17A . . 119.2 ?
    C13 C18 C17 . . 119.6(2) ?
    C13 C18 H18A . . 120.2 ?
    C17 C18 H18A . . 120.2 ?
    C16 C19 H19A . . 109.5 ?
    C16 C19 H19B . . 109.5 ?
    H19A C19 H19B . . 109.5 ?
    C16 C19 H19C . . 109.5 ?
    H19A C19 H19C . . 109.5 ?
    H19B C19 H19C . . 109.5 ?
loop_
    _geom_torsion_atom_site_label_1
    _geom_torsion_atom_site_label_2
    _geom_torsion_atom_site_label_3
    _geom_torsion_atom_site_label_4
    _geom_torsion_site_symmetry_1
    _geom_torsion_site_symmetry_2
    _geom_torsion_site_symmetry_3
    _geom_torsion_site_symmetry_4
    _geom_torsion
    _geom_torsion_publ_flag
    O1 P1 O2 C13 . . . . 29.02(19) ?
    N1 P1 O2 C13 . . . . -95.91(19) ?
    N2 P1 O2 C13 . . . . 154.63(17) ?
    O1 P1 N1 C1 . . . . -11.6(2) ?
    O2 P1 N1 C1 . . . . 109.9(2) ?
    N2 P1 N1 C1 . . . . -142.37(19) ?
    O1 P1 N2 C7 . . . . 70.6(2) ?
    O2 P1 N2 C7 . . . . -48.0(2) ?
    N1 P1 N2 C7 . . . . -161.28(18) ?
    P1 N1 C1 C2 . . . . 94.3(2) ?
    P1 N1 C1 C6 . . . . -142.1(2) ?
    N1 C1 C2 C3 . . . . 179.3(2) ?
    C6 C1 C2 C3 . . . . 56.4(3) ?
    C1 C2 C3 C4 . . . . -57.1(3) ?
    C2 C3 C4 C5 . . . . 56.1(3) ?
    C3 C4 C5 C6 . . . . -55.9(3) ?
    N1 C1 C6 C5 . . . . -179.8(2) ?
    C2 C1 C6 C5 . . . . -54.8(3) ?
    C4 C5 C6 C1 . . . . 55.7(3) ?
    P1 N2 C7 C12 . . . . 110.5(2) ?
    P1 N2 C7 C8 . . . . -125.2(2) ?
    N2 C7 C8 C9 . . . . -179.1(2) ?
    C12 C7 C8 C9 . . . . -53.9(3) ?
    C7 C8 C9 C10 . . . . 56.4(3) ?
    C8 C9 C10 C11 . . . . -57.2(3) ?
    C9 C10 C11 C12 . . . . 56.4(3) ?
    N2 C7 C12 C11 . . . . 177.5(2) ?
    C8 C7 C12 C11 . . . . 53.2(3) ?
    C10 C11 C12 C7 . . . . -55.1(4) ?
    P1 O2 C13 C14 . . . . -121.7(2) ?
    P1 O2 C13 C18 . . . . 61.1(3) ?
    C18 C13 C14 C15 . . . . -0.4(4) ?
    O2 C13 C14 C15 . . . . -177.7(3) ?
    C13 C14 C15 C16 . . . . -0.1(5) ?
    C14 C15 C16 C17 . . . . 0.7(5) ?
    C14 C15 C16 C19 . . . . -179.6(3) ?
    C15 C16 C17 C18 . . . . -0.9(4) ?
    C19 C16 C17 C18 . . . . 179.5(3) ?
    C14 C13 C18 C17 . . . . 0.2(4) ?
    O2 C13 C18 C17 . . . . 177.4(2) ?
    C16 C17 C18 C13 . . . . 0.4(4) ?
loop_
    _geom_hbond_atom_site_label_D
    _geom_hbond_atom_site_label_H
    _geom_hbond_atom_site_label_A
    _geom_hbond_site_symmetry_A
    _geom_hbond_distance_DH
    _geom_hbond_distance_HA
    _geom_hbond_distance_DA
    _geom_hbond_angle_DHA
    _geom_hbond_publ_flag
    N1 H1 O1 4_575 0.76 2.23 2.969(3) 162.8 y
    N2 H2 O1 4_575 0.75 2.25 2.975(3) 161.7 y
data_global
_journal_date_recd_electronic     2011-07-13
_journal_date_accepted     2011-07-22
_journal_name_full     'Acta Crystallographica, Section E'
_journal_year     2011
_journal_volume     67
_journal_issue      8
_journal_page_first     o2167
_journal_page_last     o2167
_journal_paper_category     QO
_journal_coeditor_code     LH5287
_publ_contact_author_name     'Akbar Raissi Shabari'
_publ_contact_author_address
;
Faculty of Chemistry, North Tehran Branch, Islamic Azad University, Tehran, Iran
;
_publ_contact_author_email     a.raissi_shabari@yahoo.com
_publ_contact_author_fax     '(+98)-21-22222512'
_publ_contact_author_phone     '(+98)-21-22262563'
_publ_section_title
;
<i>p</i>-Tolyl bis(cyclohexylamido)phosphinate
;
loop_
    _publ_author_name
    _publ_author_address
    'Raissi Shabari, Akbar'
;
Faculty of Chemistry, North Tehran Branch, Islamic Azad University, Tehran, Iran
;
    'Pourayoubi, Mehrdad'
;
Department of Chemistry, Ferdowsi University of Mashhad, Mashhad 91779, Iran
;
    'Taghizadeh, Afsaneh'
;
Faculty of Chemistry, North Tehran Branch, Islamic Azad University, Tehran, Iran
;
    'Ghoreishi, Farnaz'
;
Faculty of Chemistry, North Tehran Branch, Islamic Azad University, Tehran, Iran
;
    'Vahdani, Banafsheh'
;
Faculty of Chemistry, North Tehran Branch, Islamic Azad University, Tehran, Iran
;
