# Supplementary material for: p-Tolyl bis­(cyclo­hexyl­amido)­phosphinate
Source: Acta Crystallogr Sect E Struct Rep Online. 2011 Jul 30;67(Pt 8):o2167. doi: 10.1107/S1600536811029722 (PMC3213602; doi:10.1107/S1600536811029722)
Supplement: Supplementary file 2 [file e-67-o2167-Isup2.hkl]

# 
# h,k,l, Fc-squared, Fo-squared, sigma(Fo-squared) and status flag 
# 
data_I
_shelx_title ' ts in P 21/a' 
_shelx_refln_list_code          4 
_shelx_F_calc_maximum      155.04 
_exptl_crystal_F_000       760.00 
_reflns_d_resolution_high  0.7284 
 
loop_ 
 _symmetry_equiv_pos_as_xyz 
 'x, y, z' 
 '-x+1/2, y+1/2, -z' 
 '-x, -y, -z' 
 'x-1/2, -y-1/2, z' 
 
_cell_length_a     9.1310 
_cell_length_b    19.3330 
_cell_length_c    11.2910 
_cell_angle_alpha  90.000 
_cell_angle_beta   99.247 
_cell_angle_gamma  90.000 
 
_shelx_F_squared_multiplier     1.000 
 
loop_ 
 _refln_index_h 
 _refln_index_k 
 _refln_index_l 
 _refln_F_squared_calc 
 _refln_F_squared_meas 
 _refln_F_squared_sigma 
 _refln_observed_status 
   4   0   0       27.10       55.97     32.95 o 
   6   0   0       26.39       61.43     37.10 o 
   8   0   0      313.89      283.96     32.17 o 
  10   0   0        0.13       10.03     49.13 o 
  12   0   0       39.30       68.11     41.21 o 
   1   1   0       46.17       37.29     29.36 o 
   2   1   0    19158.18    18996.85    200.91 o 
   3   1   0      768.73      755.54     37.98 o 
   4   1   0     2867.38     3125.22     45.00 o 
   5   1   0      459.32      520.34     28.27 o 
   6   1   0      749.10      748.16     30.13 o 
   7   1   0        9.64       30.55     26.78 o 
   8   1   0      159.52      178.02     30.58 o 
   9   1   0        3.54       -6.93     31.75 o 
  10   1   0       98.76      126.54     35.00 o 
  11   1   0        2.12       13.00     23.14 o 
  12   1   0       60.00       72.38     28.82 o 
   0   2   0     6351.60     6506.98    158.97 o 
   1   2   0     4220.06     4268.68    120.23 o 
   2   2   0     1363.44     1257.85     47.91 o 
   3   2   0      792.84      751.39     46.76 o 
   4   2   0      459.14      539.69     43.48 o 
   5   2   0        0.79        3.33     19.47 o 
   6   2   0       10.64        6.52     20.40 o 
   7   2   0       27.38       30.64     32.63 o 
   8   2   0       11.65       13.20     21.04 o 
   9   2   0       18.92       23.87     31.70 o 
  10   2   0       42.05       45.71     28.46 o 
  11   2   0        0.08       16.58     22.98 o 
  12   2   0       61.63       65.16     29.47 o 
   1   3   0     6407.89     6331.68    124.53 o 
   2   3   0      704.04      670.25     41.57 o 
   3   3   0     2895.64     2971.84     82.88 o 
   4   3   0     1345.06     1439.44     55.55 o 
   5   3   0     1773.84     1644.05     54.29 o 
   6   3   0       58.92       55.35     26.02 o 
   7   3   0       35.06       57.80     27.72 o 
   8   3   0       73.29       65.39     24.54 o 
   9   3   0       28.70       31.57     31.89 o 
  10   3   0       13.25        9.90     34.15 o 
  11   3   0       43.83       75.87     23.67 o 
  12   3   0        4.09       -5.96     29.23 o 
   0   4   0     2167.21     2160.54     73.20 o 
   1   4   0     3989.50     3941.49     82.85 o 
   2   4   0      145.24      157.97     32.90 o 
   3   4   0      109.87      129.28     31.79 o 
   4   4   0     2208.08     2380.55     73.11 o 
   5   4   0      228.77      222.44     46.63 o 
   6   4   0       12.16       28.33     26.38 o 
   7   4   0       18.87       20.39     28.19 o 
   8   4   0        7.15        2.47     29.99 o 
   9   4   0        3.48       15.76     26.58 o 
  10   4   0       20.88       56.66     34.70 o 
  11   4   0       47.22       28.76     26.57 o 
  12   4   0       46.36       62.88     23.68 o 
   1   5   0     4371.04     4411.18     89.59 o 
   2   5   0       48.83       58.90     30.75 o 
   3   5   0       70.58       92.19     32.25 o 
   4   5   0      532.76      496.55     50.64 o 
   5   5   0      528.47      516.12     50.34 o 
   6   5   0       56.94       53.74     29.20 o 
   7   5   0      622.81      604.94     27.34 o 
   8   5   0        3.88       12.95     29.80 o 
   9   5   0       47.05       66.82     32.47 o 
  10   5   0       43.24       53.44     24.93 o 
  11   5   0       49.41       63.46     25.67 o 
  12   5   0        0.32       14.50     29.53 o 
   0   6   0      192.53      245.59     38.04 o 
   1   6   0     2567.77     2703.83     80.24 o 
   2   6   0      428.84      404.78     36.58 o 
   3   6   0     1806.38     1798.70     56.42 o 
   4   6   0       58.92       97.52     44.84 o 
   5   6   0       82.16       60.03     46.47 o 
   6   6   0        3.94        4.36     37.68 o 
   7   6   0       65.71       71.78     23.94 o 
   8   6   0        0.57        1.80     34.35 o 
   9   6   0        2.68       20.00     28.86 o 
  10   6   0       16.12       19.56     22.50 o 
  11   6   0       20.69       25.57     26.93 o 
  12   6   0        5.58       21.96     32.12 o 
   1   7   0     1281.62     1313.31     55.69 o 
   2   7   0        7.98       11.42     30.20 o 
   3   7   0      133.01      104.23     34.85 o 
   4   7   0      298.56      367.77     39.26 o 
   5   7   0      333.25      313.46     51.79 o 
   6   7   0      166.74      149.38     49.65 o 
   7   7   0      157.17      176.18     26.36 o 
   8   7   0       88.31       94.86     33.74 o 
   9   7   0       45.59       48.19     27.70 o 
  10   7   0       18.82       21.62     26.10 o 
  11   7   0       21.59       23.21     25.85 o 
   0   8   0      556.19      554.81     40.13 o 
   1   8   0      499.60      430.07     28.62 o 
   2   8   0      562.81      565.56     34.87 o 
   3   8   0       14.19       16.72     29.20 o 
   4   8   0      269.27      178.14     38.24 o 
   5   8   0        2.13        1.56     44.97 o 
   6   8   0      158.61      161.56     50.57 o 
   7   8   0      110.96      122.01     32.61 o 
   8   8   0        0.14        9.89     34.27 o 
   9   8   0       37.85       71.81     30.61 o 
  10   8   0       30.57       63.57     24.38 o 
  11   8   0        6.37       40.25     29.98 o 
   1   9   0      298.94      327.21     27.11 o 
   2   9   0      186.24      147.01     38.46 o 
   3   9   0       56.90       56.04     31.74 o 
   4   9   0      407.12      415.25     44.48 o 
   5   9   0      112.24      114.84     55.64 o 
   6   9   0     1623.70     1665.23     82.97 o 
   7   9   0       28.53       76.22     35.27 o 
   8   9   0      377.17      378.20     30.04 o 
   9   9   0       52.31       68.51     23.49 o 
  10   9   0       32.23       38.85     22.97 o 
  11   9   0        2.76       -7.13     30.51 o 
   0  10   0     3404.83     3358.78     62.99 o 
   1  10   0        0.76       12.61     23.90 o 
   2  10   0     1475.15     1496.90     67.85 o 
   3  10   0      145.80      157.66     47.73 o 
   4  10   0      325.17      286.44     43.20 o 
   5  10   0       38.96       37.15     65.95 o 
   6  10   0      226.46      209.96     76.78 o 
   7  10   0      167.87      146.56     37.58 o 
   8  10   0        1.36        3.78     33.56 o 
   9  10   0       22.19        2.00     22.25 o 
  10  10   0       57.31       72.72     27.52 o 
  11  10   0        0.66       21.28     26.94 o 
   1  11   0       66.04       61.52     20.79 o 
   2  11   0       66.36       94.89     28.65 o 
   3  11   0       21.88       16.41     22.28 o 
   4  11   0      269.01      306.47     61.77 o 
   7  11   0        4.52        8.35     31.44 o 
   8  11   0      183.06      189.09     32.88 o 
   9  11   0        0.07      -10.71     28.84 o 
  10  11   0       13.56       52.97     26.25 o 
  11  11   0        0.11       22.50     33.35 o 
   0  12   0     1269.94     1252.80     47.77 o 
   1  12   0      120.75      110.18     22.31 o 
   2  12   0      239.43      223.18     29.83 o 
   3  12   0      240.02      198.91     25.11 o 
   4  12   0       77.52       98.85     32.41 o 
   5  12   0      141.24      137.12     29.42 o 
   6  12   0        7.26       21.57     29.67 o 
   7  12   0        1.83       52.53     25.09 o 
   8  12   0        9.20       -7.49     39.48 o 
   9  12   0        2.96       13.93     28.25 o 
  10  12   0       33.10       51.31     39.71 o 
  11  12   0        6.31       15.56     40.48 o 
   1  13   0        7.51        6.08     26.32 o 
   2  13   0        6.52        7.32     26.77 o 
   3  13   0        0.36       10.42     29.81 o 
   4  13   0      122.60      160.85     26.81 o 
   5  13   0      103.19      103.88     42.50 o 
   6  13   0      379.44      366.77     45.41 o 
   7  13   0      101.75      109.44     24.00 o 
   8  13   0       64.83       62.91     24.55 o 
   9  13   0        0.21        6.08     35.54 o 
  10  13   0        1.19       30.36     39.03 o 
   0  14   0      208.07      169.16     29.16 o 
   1  14   0      663.97      641.92     32.00 o 
   2  14   0       38.52      150.45     95.35 o 
   3  14   0        2.15       24.53     31.18 o 
   4  14   0      284.15      288.50     28.06 o 
   5  14   0       19.52        4.86     29.67 o 
   6  14   0      147.29      152.82     31.16 o 
   7  14   0        2.76       14.82     26.84 o 
   8  14   0       12.98       -4.56     27.86 o 
   9  14   0        1.70       -5.76     36.62 o 
  10  14   0        9.88       28.21     63.12 o 
   1  15   0        6.10       20.55     29.13 o 
   2  15   0       39.84       42.88     24.04 o 
   3  15   0      166.70      162.14     34.15 o 
   4  15   0        0.00       -1.52     34.80 o 
   5  15   0      335.73      367.87     45.07 o 
   6  15   0        2.73       47.15     45.46 o 
   7  15   0      115.68      182.14     45.10 o 
   8  15   0        5.56       -0.10     36.37 o 
   9  15   0       31.65       42.60     37.91 o 
  10  15   0        3.57       12.73     32.87 o 
   0  16   0       50.76       64.64     43.25 o 
   1  16   0      401.56      414.67     27.24 o 
   2  16   0       32.96       45.94     30.58 o 
   3  16   0      304.56      312.18     31.55 o 
   4  16   0       10.52       23.04     28.21 o 
   5  16   0       57.96       35.63     44.12 o 
   6  16   0       14.51       -1.90     32.03 o 
   7  16   0       14.55       49.19     28.11 o 
   8  16   0        0.20        6.23     36.50 o 
   9  16   0        0.42        5.62     38.66 o 
   1  17   0       44.50       48.37     30.71 o 
   2  17   0       14.81       22.81     31.76 o 
   3  17   0       27.47       82.86     34.59 o 
   4  17   0        0.35       31.76     28.77 o 
   5  17   0      163.12      152.54     35.27 o 
   6  17   0       43.66       45.30     47.43 o 
   7  17   0       57.26       68.27     28.80 o 
   8  17   0        8.76        1.71     26.03 o 
   9  17   0       21.42        7.95     32.62 o 
   0  18   0      442.88      370.55     48.92 o 
   1  18   0        0.27       -0.20     31.71 o 
   2  18   0      109.31      108.15     33.29 o 
   3  18   0        0.21      -15.05     32.63 o 
   4  18   0      126.05      121.33     38.43 o 
   5  18   0        1.12       18.98     46.47 o 
   6  18   0       90.77       67.00     34.28 o 
   7  18   0        8.77       21.32     29.51 o 
   8  18   0       27.90       30.82     40.80 o 
   9  18   0        0.36      -11.37     34.87 o 
   1  19   0        1.98        9.17     32.60 o 
   2  19   0       27.50       26.59     33.89 o 
   3  19   0       23.17       51.71     37.70 o 
   4  19   0        7.09       10.54     35.70 o 
   5  19   0        0.54      -13.22     34.81 o 
   6  19   0       67.98       26.57     50.18 o 
   7  19   0        6.39       12.47     30.35 o 
   8  19   0       74.06       76.50     43.96 o 
   0  20   0       72.53       81.32     48.44 o 
   1  20   0        5.90       15.33     34.32 o 
   2  20   0       86.55       84.69     29.29 o 
   3  20   0        0.03       27.47     28.42 o 
   4  20   0       35.74       43.94     29.75 o 
   5  20   0        9.92       -0.73     50.71 o 
   6  20   0       21.01      192.14    124.76 o 
   7  20   0        1.05      -11.20     31.99 o 
   8  20   0        0.04       34.69     41.39 o 
   1  21   0        0.00       17.34     30.38 o 
   2  21   0        0.21       10.60     34.74 o 
   3  21   0        7.83       20.32     36.34 o 
   4  21   0       15.10       24.10     36.90 o 
   5  21   0        4.82        8.93     52.48 o 
   6  21   0       28.32       84.20     37.95 o 
   7  21   0       14.85       49.54     63.06 o 
   0  22   0      161.31      139.60     51.90 o 
   1  22   0        0.02        8.05     35.51 o 
   2  22   0       24.07       24.01     36.85 o 
   3  22   0       11.84      -13.79     32.06 o 
   4  22   0       14.58       11.28     38.53 o 
   5  22   0       17.52       13.11     27.26 o 
   6  22   0        2.29       27.54     30.21 o 
   1  23   0        7.76       22.58     36.95 o 
   2  23   0       90.01       99.51     37.86 o 
   3  23   0        1.34       10.02     35.51 o 
   4  23   0       40.79       51.26     31.96 o 
   5  23   0       29.96       25.22     33.51 o 
   6  23   0       13.50        7.88     34.90 o 
   0  24   0       85.34      151.74     54.57 o 
   1  24   0       37.60       97.14     39.47 o 
   2  24   0       13.03       32.90     34.00 o 
   3  24   0       32.88       48.59     29.96 o 
   4  24   0        2.58       20.94     30.05 o 
   5  24   0       13.80      -18.53     41.75 o 
   1  25   0        0.06       11.36     26.63 o 
   2  25   0       13.16       31.32     27.01 o 
   3  25   0        6.13        4.95     25.29 o 
   4  25   0        1.61        5.77     35.08 o 
   0  26   0        5.82      -13.27     44.18 o 
   1  26   0       58.74       62.92     31.28 o 
   2  26   0        0.00        8.09     28.12 o 
 -12   0   1       64.09       89.36     33.14 o 
 -10   0   1        4.88       -2.60     33.73 o 
  -8   0   1      759.04      679.18     46.63 o 
  -6   0   1        1.05        0.32     35.13 o 
  -2   0   1     1194.70     1102.25     57.46 o 
   0   0   1    16628.14    16089.65    161.50 o 
   2   0   1    24036.20    22663.69    176.92 o 
   4   0   1       15.65       34.44     33.13 o 
   6   0   1        7.52       18.49     25.49 o 
   8   0   1       25.98       20.56     43.28 o 
  10   0   1        0.05      -18.72     49.15 o 
  12   0   1       21.82       33.50     41.82 o 
 -12   1   1       51.25       44.56     25.89 o 
 -11   1   1        2.16       27.55     25.55 o 
 -10   1   1       75.13       93.12     24.24 o 
  -9   1   1        6.62       16.03     19.74 o 
  -8   1   1       44.10       43.30     30.02 o 
  -7   1   1        0.07       -7.06     22.03 o 
  -6   1   1        0.39       20.08     35.63 o 
  -5   1   1      162.83      173.65     37.10 o 
  -2   1   1     3071.38     3176.70     59.19 o 
  -1   1   1      302.08      305.44     24.10 o 
   0   1   1      468.41      487.90     24.89 o 
   1   1   1      151.99      174.22     19.65 o 
   2   1   1     5800.34     5805.94     47.03 o 
   3   1   1       52.11       60.08     17.22 o 
   4   1   1     1546.26     1530.30     31.87 o 
   5   1   1      176.83      182.24     26.02 o 
   6   1   1      661.78      617.30     29.76 o 
   7   1   1       29.24       27.11     23.06 o 
   8   1   1       13.05       11.15     30.13 o 
   9   1   1       14.91       14.40     26.38 o 
  10   1   1       38.00       68.47     34.67 o 
  11   1   1        8.22       37.73     37.56 o 
  12   1   1       33.79       46.88     26.38 o 
 -12   2   1       78.59       92.86     28.93 o 
 -11   2   1        2.27       -7.66     25.97 o 
 -10   2   1        4.12       28.70     21.89 o 
  -9   2   1        1.22       -0.97     22.40 o 
  -8   2   1       36.16       21.76     29.89 o 
  -7   2   1       51.72       38.82     28.04 o 
  -6   2   1       10.32       21.89     35.54 o 
  -5   2   1     1088.27     1249.66     50.23 o 
  -4   2   1      348.10      400.59     42.43 o 
  -2   2   1     3281.86     3216.67     58.43 o 
  -1   2   1      181.13      175.51     23.88 o 
   0   2   1     2069.07     2225.55     39.67 o 
   1   2   1    11831.38    11956.25     92.29 o 
   2   2   1     4023.47     4187.08     46.75 o 
   3   2   1      183.31      162.18     20.50 o 
   4   2   1      175.79      225.10     20.98 o 
   5   2   1       22.36       19.91     24.63 o 
   6   2   1       16.39       11.27     25.66 o 
   7   2   1        3.39        1.24     28.07 o 
   8   2   1       35.91       51.03     25.15 o 
   9   2   1       58.80       61.84     26.53 o 
  10   2   1       16.99        7.83     28.57 o 
  11   2   1        6.02       34.52     38.12 o 
  12   2   1       21.75       60.28     29.49 o 
 -12   3   1       40.38       33.98     29.05 o 
 -11   3   1       17.14       33.48     25.67 o 
 -10   3   1      128.98      143.50     20.23 o 
  -9   3   1       55.57       67.51     23.10 o 
  -8   3   1       85.01       81.93     24.47 o 
  -7   3   1       81.30       85.34     24.45 o 
  -6   3   1      510.59      572.64     45.91 o 
  -5   3   1      119.52       97.84     36.39 o 
  -4   3   1       54.61       69.96     43.21 o 
  -3   3   1     2623.35     2707.20     87.33 o 
  -2   3   1    13549.08    12781.61    125.19 o 
  -1   3   1    23270.36    21385.46    315.27 o 
   0   3   1       16.07       23.16     17.50 o 
   1   3   1    12865.51    13049.46    108.36 o 
   2   3   1     8069.34     8602.94    166.84 o 
   3   3   1     1846.65     1897.11     32.09 o 
   4   3   1       24.12       14.27     17.49 o 
   5   3   1     1673.08     1632.49     31.98 o 
   6   3   1      217.47      194.10     27.12 o 
   7   3   1       37.21       17.45     19.92 o 
   8   3   1       79.39       77.85     25.36 o 
   9   3   1        3.59       42.52     26.50 o 
  10   3   1        0.05        4.07     28.09 o 
  11   3   1       19.94        0.77     38.32 o 
  12   3   1        0.27       25.45     29.40 o 
 -12   4   1       18.88       39.47     28.70 o 
 -11   4   1       83.94      109.71     27.34 o 
 -10   4   1        5.20       24.36     21.68 o 
  -9   4   1        2.78        3.47     22.53 o 
  -8   4   1       27.15       37.17     16.94 o 
  -7   4   1       24.52       17.28     48.09 o 
  -6   4   1      122.74      132.15     39.70 o 
  -5   4   1      406.56      445.82     48.69 o 
  -4   4   1       94.43      108.10     43.73 o 
  -3   4   1     4382.43     4761.02    172.11 o 
  -2   4   1      126.73      106.24     27.81 o 
  -1   4   1      482.56      491.95     26.08 o 
   0   4   1     7470.05     7554.83     91.92 o 
   1   4   1     8747.18     8663.25     91.62 o 
   2   4   1      113.83      104.38     18.70 o 
   3   4   1       13.68        5.24     17.63 o 
   4   4   1       68.93       63.34     20.65 o 
   5   4   1      333.05      385.00     28.10 o 
   6   4   1       29.00        6.54     25.64 o 
   7   4   1       11.94       36.09     28.31 o 
   8   4   1        0.15       10.74     24.58 o 
   9   4   1        1.73      -16.72     32.58 o 
  10   4   1        8.68       22.19     35.00 o 
  11   4   1       17.04       29.61     37.67 o 
  12   4   1       23.24       43.20     26.50 o 
 -12   5   1        1.33        9.07     30.64 o 
 -11   5   1       12.22        6.71     26.01 o 
 -10   5   1       10.76       27.99     21.83 o 
  -9   5   1       44.56       58.22     21.31 o 
  -8   5   1        0.23        4.66     21.83 o 
  -7   5   1      422.32      379.02     44.74 o 
  -6   5   1        9.39       16.11     37.98 o 
  -5   5   1      427.05      382.55     49.01 o 
  -4   5   1       16.88        6.65     46.42 o 
  -3   5   1      187.12      190.86     35.41 o 
  -2   5   1      526.56      440.86     31.46 o 
  -1   5   1     1160.54     1109.78     34.46 o 
   0   5   1      382.49      380.28     29.43 o 
   1   5   1     1351.90     1514.07     41.60 o 
   2   5   1     2260.54     2202.57     47.87 o 
   3   5   1      400.89      406.76     21.75 o 
   4   5   1      120.11      127.87     21.48 o 
   5   5   1       65.12       82.90     18.61 o 
   6   5   1       10.74       11.90     26.23 o 
   7   5   1      168.66      162.10     29.79 o 
   8   5   1       18.28       15.23     30.88 o 
   9   5   1       38.36       24.34     33.27 o 
  10   5   1        4.18        5.99     29.66 o 
  11   5   1       10.71       50.76     32.30 o 
 -12   6   1       18.04       33.97     30.77 o 
 -11   6   1       38.88       47.49     22.68 o 
 -10   6   1       63.36       79.99     23.33 o 
  -9   6   1        7.06      -11.37     19.91 o 
  -8   6   1        7.97       15.67     20.98 o 
  -7   6   1      133.45      131.61     29.50 o 
  -6   6   1      196.21      205.45     35.19 o 
  -5   6   1      456.33      359.66     36.30 o 
  -4   6   1        0.17       10.98     41.30 o 
  -3   6   1     1096.21     1162.12     44.08 o 
  -2   6   1      349.22      307.73     30.12 o 
  -1   6   1     1570.04     1522.12     50.27 o 
   0   6   1        0.13        3.22     23.68 o 
   1   6   1     3019.27     2891.54     81.45 o 
   2   6   1       63.40       41.27     25.24 o 
   3   6   1     2501.95     2585.27     75.89 o 
   4   6   1      432.20      473.14     22.21 o 
   5   6   1      631.65      647.78     25.80 o 
   6   6   1       23.88       28.78     29.79 o 
   7   6   1      395.49      345.81     30.54 o 
   8   6   1        9.12        6.48     31.37 o 
   9   6   1       10.64       47.92     33.76 o 
  10   6   1        0.92        9.24     35.34 o 
  11   6   1       40.99       60.83     40.37 o 
 -12   7   1        0.29        4.53     32.28 o 
 -11   7   1        1.13       21.81     25.94 o 
 -10   7   1       53.90       62.29     23.23 o 
  -9   7   1       28.15       44.42     22.18 o 
  -8   7   1      325.30      345.26     22.21 o 
  -7   7   1      400.61      420.79     30.75 o 
  -6   7   1      386.22      359.64     24.12 o 
  -5   7   1        6.11       -6.30     21.09 o 
  -4   7   1      248.86      326.13     38.09 o 
  -3   7   1       54.05       81.99     34.35 o 
  -2   7   1      180.62      191.20     29.51 o 
  -1   7   1      234.39      235.35     26.77 o 
   0   7   1     1520.11     1538.59     36.42 o 
   1   7   1      260.11      308.07     27.65 o 
   2   7   1     2741.09     2928.12     53.27 o 
   3   7   1      322.88      323.61     28.76 o 
   4   7   1       80.24       78.16     28.46 o 
   5   7   1     1024.52     1057.21     39.00 o 
   6   7   1      192.35      160.45     30.94 o 
   7   7   1      512.85      486.24     27.09 o 
   8   7   1        8.89       22.51     26.39 o 
   9   7   1      150.90      157.96     37.94 o 
  10   7   1        1.63       10.69     35.99 o 
  11   7   1       83.55       84.26     34.04 o 
 -11   8   1       23.14       14.91     27.63 o 
 -10   8   1       21.53       38.99     24.32 o 
  -9   8   1       25.02       42.76     22.75 o 
  -8   8   1       70.02       76.50     31.33 o 
  -7   8   1       38.95       33.31     29.67 o 
  -6   8   1      336.43      311.45     25.95 o 
  -5   8   1       53.27       41.16     25.86 o 
  -4   8   1      124.57      150.18     26.34 o 
  -3   8   1       51.59       52.64     27.28 o 
  -2   8   1       14.63        1.29     21.75 o 
  -1   8   1     2019.12     1948.20     39.87 o 
   0   8   1        1.09       12.04     23.30 o 
   1   8   1     3260.86     3360.34     49.22 o 
   2   8   1      108.35       99.82     27.11 o 
   3   8   1      267.69      279.64     30.80 o 
   4   8   1      299.92      283.74     29.15 o 
   5   8   1        2.52       12.12     23.51 o 
   6   8   1      253.48      248.33     32.03 o 
   7   8   1      158.29      159.75     33.06 o 
   8   8   1       24.14       73.73     45.93 o 
   9   8   1       86.74       74.66     37.41 o 
  10   8   1       27.23       35.55     40.37 o 
  11   8   1        1.06       21.18     24.58 o 
 -11   9   1        0.01       13.69     35.71 o 
 -10   9   1       62.91       81.14     31.78 o 
  -9   9   1        2.33        9.90     28.98 o 
  -8   9   1      217.17      233.70     37.43 o 
  -7   9   1        8.39       20.22     39.99 o 
  -6   9   1      729.69      653.52     32.61 o 
  -5   9   1       66.76       55.00     26.82 o 
  -4   9   1       77.45       74.18     26.50 o 
  -3   9   1      162.24      138.55     36.62 o 
  -2   9   1      790.53      842.42     41.07 o 
  -1   9   1      413.87      316.60     27.41 o 
   0   9   1      115.79      126.00     35.02 o 
   1   9   1      558.30      542.14     26.53 o 
   2   9   1       60.13       81.06     25.75 o 
   3   9   1       98.24       83.28     26.30 o 
   4   9   1      382.68      377.45     33.25 o 
   5   9   1       32.69       45.53     20.71 o 
   6   9   1     1299.88     1373.63     68.11 o 
   7   9   1       14.91       39.68     33.93 o 
   8   9   1      393.74      370.20     34.73 o 
   9   9   1        6.73       -6.57     37.68 o 
  10   9   1        7.81       41.52     49.16 o 
  11   9   1        3.12       -7.86     27.51 o 
 -11  10   1        0.28       17.07     48.59 o 
 -10  10   1       26.55       63.04     30.86 o 
  -9  10   1        1.14       12.67     33.79 o 
  -8  10   1       10.51       -8.83     42.54 o 
  -7  10   1      118.76      158.92     41.85 o 
  -6  10   1      112.68       82.70     28.66 o 
  -5  10   1      309.48      279.99     40.06 o 
  -4  10   1      102.23      109.64     37.95 o 
  -3  10   1       42.39       49.27     27.91 o 
  -2  10   1     1146.23     1144.61     35.73 o 
  -1  10   1       82.09       91.01     20.44 o 
   0  10   1     1609.84     1513.24     41.85 o 
   1  10   1       29.66       25.71     24.66 o 
   2  10   1      553.23      583.13     30.66 o 
   3  10   1      148.45      132.98     33.44 o 
   4  10   1       36.59       39.37     29.78 o 
   5  10   1       11.49       10.36     26.05 o 
   6  10   1        5.90       15.05     23.90 o 
   7  10   1       10.00        3.31     27.81 o 
   8  10   1        8.23      -15.31     28.27 o 
   9  10   1        0.49      -15.66     30.66 o 
  10  10   1       18.70       61.04     30.16 o 
  11  10   1        1.79        3.22     27.91 o 
 -11  11   1        3.44       14.66     39.99 o 
 -10  11   1       13.01       -3.39     29.46 o 
  -9  11   1        0.58        9.43     27.69 o 
  -8  11   1      112.58      116.84     45.11 o 
  -7  11   1        6.44       15.24     42.56 o 
  -6  11   1      442.14      400.84     43.12 o 
  -5  11   1       49.02       75.54     40.36 o 
  -4  11   1      417.81      410.55     40.55 o 
  -3  11   1        2.97        4.42     20.95 o 
  -2  11   1      178.84      132.96     28.20 o 
  -1  11   1       46.65       38.24     20.63 o 
   0  11   1       10.68      -10.15     25.45 o 
   1  11   1        0.01        2.34     36.03 o 
   2  11   1       15.50       26.95     27.97 o 
   3  11   1       23.44       38.33     33.74 o 
   4  11   1      729.67      752.76     38.18 o 
   5  11   1      314.85      320.57     24.21 o 
   6  11   1      242.72      254.29     34.46 o 
   7  11   1      285.39      322.69     59.07 o 
   8  11   1        0.20      -12.90     38.19 o 
   9  11   1       12.86       25.52     41.73 o 
  10  11   1        0.71       -5.47     27.31 o 
  11  11   1        1.15        7.20     36.85 o 
 -11  12   1       13.58       15.51     41.39 o 
 -10  12   1       11.40        9.61     37.60 o 
  -9  12   1       12.89       44.18     28.60 o 
  -8  12   1        9.05      -22.79     45.34 o 
  -7  12   1       44.62       68.36     41.90 o 
  -6  12   1       19.20       22.79     41.65 o 
  -5  12   1        4.72       27.88     29.26 o 
  -4  12   1       28.72       31.57     28.45 o 
  -3  12   1      655.45      604.95     34.67 o 
  -2  12   1      273.17      327.68     29.08 o 
  -1  12   1     1163.14     1129.73     32.87 o 
   0  12   1     1467.95     1437.36     31.89 o 
   1  12   1      382.78      372.16     40.13 o 
   2  12   1      481.15      471.43     30.91 o 
   3  12   1       53.27       36.41     33.82 o 
   4  12   1       15.80       34.56     31.36 o 
   5  12   1      168.90      183.65     24.15 o 
   6  12   1       57.91       61.55     33.92 o 
   7  12   1      102.21      104.93     38.06 o 
   8  12   1        5.88        7.67     30.80 o 
   9  12   1        0.14      -13.45     31.42 o 
  10  12   1        7.38        7.53     26.95 o 
 -10  13   1        4.58       15.31     49.84 o 
  -9  13   1        8.39       11.03     29.10 o 
  -8  13   1       19.14       19.85     46.79 o 
  -7  13   1      179.98      154.08     46.17 o 
  -6  13   1      134.26      186.39     43.60 o 
  -5  13   1      859.12      758.13     34.97 o 
  -4  13   1      722.80      676.84     43.85 o 
  -3  13   1       89.12       92.87     31.65 o 
  -2  13   1       46.08       40.78     21.82 o 
  -1  13   1       10.26        0.90     26.49 o 
   0  13   1        3.43       18.03     26.39 o 
   1  13   1        1.95      -16.29     21.72 o 
   2  13   1        0.05        7.27     38.46 o 
   3  13   1       20.55       27.10     30.47 o 
   4  13   1       83.54       73.99     32.74 o 
   5  13   1        5.02       13.54     24.07 o 
   6  13   1      250.69      293.12     38.85 o 
   7  13   1       12.74       22.30     31.18 o 
   8  13   1       28.72       10.10     35.34 o 
   9  13   1        7.64       28.73     36.46 o 
  10  13   1        0.96       -1.21     40.21 o 
 -10  14   1        2.83       15.87     39.65 o 
  -9  14   1        3.84        2.54     29.97 o 
  -8  14   1        7.70      -13.81     47.48 o 
  -7  14   1        4.95       33.68     31.99 o 
  -6  14   1       21.72       31.48     30.72 o 
  -5  14   1        4.41      -33.57     42.70 o 
  -4  14   1      310.73      270.30     30.52 o 
  -3  14   1        1.92        7.31     22.91 o 
  -2  14   1      398.88      416.40     33.81 o 
  -1  14   1      242.28      217.87     28.96 o 
   0  14   1      171.58      189.40     28.48 o 
   1  14   1      432.47      445.75     30.52 o 
   2  14   1       32.24       45.09     23.27 o 
   3  14   1        0.82        3.14     50.48 o 
   4  14   1        8.09       14.18     54.20 o 
   5  14   1       38.67       55.95     27.03 o 
   6  14   1       32.33       38.89     45.85 o 
   7  14   1       34.02       45.20     33.59 o 
   8  14   1        2.36       19.01     28.60 o 
   9  14   1        4.03       10.66     36.37 o 
  10  14   1        0.05       35.48     41.01 o 
 -10  15   1        2.51        1.67     40.93 o 
  -9  15   1       11.48       34.24     30.58 o 
  -8  15   1        9.06       13.40     47.73 o 
  -7  15   1      124.72      125.08     33.11 o 
  -6  15   1       75.75       48.26     44.84 o 
  -5  15   1      306.73      230.42     31.64 o 
  -4  15   1      320.69      315.25     44.26 o 
  -3  15   1       60.73       82.81     28.90 o 
  -2  15   1      240.92      207.19     25.06 o 
  -1  15   1       41.18       59.39     29.45 o 
   0  15   1       20.34       10.54     28.30 o 
   1  15   1        0.21       20.98     28.87 o 
   2  15   1       29.98       36.94     29.47 o 
   3  15   1       55.25       69.20     30.47 o 
   4  15   1       56.66       55.28     26.57 o 
   5  15   1       69.44       97.81     37.34 o 
   6  15   1       53.13       81.44     29.63 o 
   7  15   1       13.10       28.03     27.32 o 
   8  15   1        0.15       15.89     37.07 o 
   9  15   1       32.46       20.19     30.97 o 
  10  15   1        0.21        8.81     56.40 o 
  -9  16   1        2.92      -41.13     47.89 o 
  -8  16   1        1.31       -8.74     50.48 o 
  -7  16   1       14.77       48.44     48.37 o 
  -6  16   1       37.41      110.94     45.50 o 
  -5  16   1        7.37       64.96     43.87 o 
  -4  16   1       86.67       61.72     45.52 o 
  -3  16   1      137.22      147.62     25.30 o 
  -2  16   1      324.84      306.38     31.94 o 
  -1  16   1      432.10      430.06     27.16 o 
   0  16   1      103.43       96.12     30.26 o 
   1  16   1      339.63      319.79     26.57 o 
   2  16   1        4.21       -0.25     30.09 o 
   3  16   1       16.39       24.54     26.73 o 
   4  16   1        9.41        3.30     27.66 o 
   5  16   1       50.12       64.89     29.59 o 
   6  16   1       28.90       32.18     27.28 o 
   7  16   1       52.05       41.49     27.68 o 
   8  16   1       18.06       19.75     25.87 o 
   9  16   1        5.88      -32.59     32.59 o 
  -9  17   1        1.12       19.03     39.41 o 
  -8  17   1        2.55       31.00     35.34 o 
  -7  17   1       88.27      108.95     47.25 o 
  -6  17   1       10.83        9.50     33.73 o 
  -5  17   1       59.85       83.91     45.75 o 
  -4  17   1       73.96       73.76     28.66 o 
  -3  17   1        1.10       16.81     27.43 o 
  -2  17   1        1.18        6.00     33.76 o 
  -1  17   1        6.82       17.18     31.08 o 
   0  17   1        7.70       22.25     30.74 o 
   1  17   1       11.72       13.93     30.91 o 
   2  17   1       21.23        9.02     31.53 o 
   3  17   1        9.72       29.78     31.34 o 
   4  17   1       27.01       16.29     29.67 o 
   5  17   1        7.25       -0.79     24.77 o 
   6  17   1       45.06       35.63     28.57 o 
   7  17   1       49.44       66.58     35.08 o 
   8  17   1       42.49       25.08     31.65 o 
   9  17   1       42.43       66.85     40.34 o 
  -9  18   1       10.03       -9.45     33.43 o 
  -8  18   1        0.39       34.21     26.66 o 
  -7  18   1        3.21       41.62     35.54 o 
  -6  18   1        0.84       29.69     48.83 o 
  -5  18   1        1.74       11.73     34.01 o 
  -4  18   1       26.04       29.67     38.56 o 
  -3  18   1       57.93       57.26     25.85 o 
  -2  18   1      201.68      188.23     33.51 o 
  -1  18   1       19.88        8.10     32.86 o 
   0  18   1      317.45      326.83     27.54 o 
   1  18   1       60.50       67.44     32.29 o 
   2  18   1       98.46      117.22     32.73 o 
   3  18   1        5.18       13.84     32.86 o 
   4  18   1       11.78       24.54     24.97 o 
   5  18   1        4.60       15.21     26.46 o 
   6  18   1       52.14       78.75     29.03 o 
   7  18   1       23.56       17.64     26.55 o 
   8  18   1       23.91       82.21     32.01 o 
  -8  19   1       18.34      143.79     39.21 o 
  -7  19   1        1.75       18.84     51.22 o 
  -6  19   1       62.10      107.09     49.95 o 
  -5  19   1       15.11       34.42     48.83 o 
  -4  19   1       54.76       52.90     31.40 o 
  -3  19   1        0.92       15.73     29.43 o 
  -2  19   1       16.72        0.54     28.59 o 
  -1  19   1      214.19      190.48     34.31 o 
   0  19   1       85.09       84.01     34.05 o 
   1  19   1       91.96       81.25     33.08 o 
   2  19   1       18.39       27.42     33.68 o 
   3  19   1       13.64      -20.72     27.38 o 
   4  19   1        5.84       -7.64     29.94 o 
   5  19   1        9.13       45.64     32.73 o 
   6  19   1       65.19       97.86     36.33 o 
   7  19   1        3.67       32.31     38.26 o 
   8  19   1       27.31       47.74     33.94 o 
  -8  20   1        1.94       46.83     40.94 o 
  -7  20   1        2.32       11.91     53.58 o 
  -6  20   1        0.51       22.49     36.64 o 
  -5  20   1        5.11       10.53     35.54 o 
  -4  20   1        0.31       -4.89     39.56 o 
  -3  20   1       49.92       54.50     25.11 o 
  -2  20   1       65.11       71.74     28.72 o 
  -1  20   1       14.45       19.42     28.20 o 
   0  20   1       37.09       68.95     33.97 o 
   1  20   1       50.44       21.13     34.44 o 
   2  20   1        0.10        6.82     34.28 o 
   3  20   1       20.78       54.51     29.04 o 
   4  20   1       38.83       69.51     30.93 o 
   5  20   1       10.65       20.58     28.38 o 
   6  20   1       31.83       43.46     27.12 o 
   7  20   1        0.79       70.52     32.93 o 
  -7  21   1       28.65       28.71     40.04 o 
  -6  21   1       58.61       74.25     55.97 o 
  -5  21   1       22.17       10.78     51.28 o 
  -4  21   1       20.89       51.19     32.66 o 
  -3  21   1        0.05        0.44     31.26 o 
  -2  21   1        1.51       21.81     30.53 o 
  -1  21   1       12.27       -9.36     30.81 o 
   0  21   1        3.23       16.77     25.03 o 
   1  21   1        0.04       15.91     28.63 o 
   2  21   1       16.94       34.10     29.15 o 
   3  21   1       10.56        6.99     25.36 o 
   4  21   1        0.16       27.49     31.70 o 
   5  21   1        0.47       10.46     30.79 o 
   6  21   1        8.38       10.06     31.14 o 
   7  21   1        6.04      -16.40     33.96 o 
  -6  22   1        8.09       34.33     39.42 o 
  -5  22   1       15.45       57.39     38.23 o 
  -4  22   1        5.41        4.77     53.90 o 
  -3  22   1       45.48       40.04     28.02 o 
  -2  22   1       39.09       74.07     31.65 o 
  -1  22   1       24.55       32.82     29.30 o 
   0  22   1       98.86      107.93     26.18 o 
   1  22   1        0.02       -7.51     29.32 o 
   2  22   1       30.45       20.66     29.91 o 
   3  22   1        1.23       -2.08     26.33 o 
   4  22   1        0.33       24.06     33.06 o 
   5  22   1        9.07       13.72     32.17 o 
   6  22   1        0.78        7.44     41.02 o 
  -6  23   1        5.47       20.15     58.86 o 
  -5  23   1       31.36       76.55     55.76 o 
  -4  23   1       28.39       87.13     53.60 o 
  -3  23   1        0.51       18.10     35.43 o 
  -2  23   1       25.54       32.71     29.46 o 
  -1  23   1        3.86       19.26     30.67 o 
   0  23   1        2.18        9.54     27.07 o 
   1  23   1        0.53        0.54     30.93 o 
   2  23   1        7.80        1.05     31.36 o 
   3  23   1        7.61       38.13     26.93 o 
   4  23   1       37.37       58.72     29.38 o 
   5  23   1        5.99        7.97     33.66 o 
  -5  24   1       17.70       14.09     42.61 o 
  -4  24   1        0.07       51.12     40.59 o 
  -3  24   1       21.71       13.70     36.83 o 
  -2  24   1       15.47       26.33     34.60 o 
  -1  24   1       40.44       64.97     27.71 o 
   0  24   1       17.97       25.93     26.88 o 
   1  24   1        8.67        0.47     31.76 o 
   2  24   1        3.12       17.14     32.27 o 
   3  24   1        4.53       13.43     27.98 o 
   4  24   1        0.79        5.13     29.13 o 
   5  24   1        2.64       36.94     59.87 o 
  -4  25   1        1.14       22.74     60.67 o 
  -3  25   1        0.01       14.06     31.30 o 
  -2  25   1        1.87      -36.54     36.54 o 
  -1  25   1        1.51       10.43     33.35 o 
   0  25   1        4.45       13.22     33.49 o 
   1  25   1        4.34      -14.17     33.67 o 
   2  25   1        4.61       -3.26     29.15 o 
   3  25   1       21.57       39.23     28.90 o 
  -2  26   1        2.24      -20.63     35.75 o 
  -1  26   1       15.77       33.30     37.84 o 
   0  26   1        1.14       -2.86     35.53 o 
   1  26   1       55.40       64.25     31.18 o 
 -12   0   2       33.77       69.35     41.23 o 
 -10   0   2        1.92      146.72    129.68 o 
  -8   0   2        2.37       -8.57     23.86 o 
  -6   0   2      860.49      786.06     43.34 o 
  -4   0   2       77.84       79.42     24.55 o 
  -2   0   2     1966.20     1877.46     42.67 o 
   0   0   2      281.39      303.43     28.04 o 
   2   0   2     5499.54     5446.26     56.17 o 
   4   0   2       59.09       22.39     23.97 o 
   6   0   2       10.26       -8.90     38.99 o 
   8   0   2       11.24       43.05     31.25 o 
  10   0   2       14.91       13.22     50.11 o 
 -12   1   2       44.38       54.23     28.79 o 
 -11   1   2        6.12       12.05     25.55 o 
 -10   1   2       12.67       28.27     23.67 o 
  -9   1   2        1.01        3.46     21.93 o 
  -8   1   2       97.31       93.79     18.91 o 
  -7   1   2       53.29       38.42     19.63 o 
  -6   1   2      665.85      662.12     29.52 o 
  -5   1   2       16.86       -0.47     24.58 o 
  -4   1   2        4.71        1.09     23.78 o 
  -3   1   2        0.02       16.08     22.39 o 
  -2   1   2      461.11      547.94     20.22 o 
  -1   1   2     2363.61     2394.12     35.84 o 
   0   1   2     1514.88     1532.66     30.23 o 
   1   1   2     6699.49     6723.19     49.22 o 
   2   1   2     1545.34     1525.46     23.64 o 
   3   1   2     1307.14     1314.23     21.49 o 
   4   1   2     3349.28     3549.63     39.00 o 
   5   1   2       76.98       75.97     21.56 o 
   6   1   2     1145.18     1152.67     26.87 o 
   7   1   2      184.70      212.26     29.48 o 
   8   1   2       65.94       75.96     31.17 o 
   9   1   2        7.64      -16.23     27.08 o 
  10   1   2       11.74       18.65     29.10 o 
  11   1   2       12.48       44.36     31.47 o 
 -12   2   2       32.88       38.85     23.50 o 
 -11   2   2       14.70       26.84     25.55 o 
 -10   2   2        1.20        8.42     20.91 o 
  -9   2   2        0.48        5.93     19.67 o 
  -8   2   2       95.92       73.71     24.09 o 
  -7   2   2       35.79       32.65     22.50 o 
  -6   2   2        1.02       10.54     25.99 o 
  -5   2   2      448.89      481.49     28.12 o 
  -4   2   2       50.80       35.83     19.40 o 
  -3   2   2      280.48      191.51     26.06 o 
  -2   2   2      635.86      641.02     22.32 o 
  -1   2   2    14800.74    14350.89    101.03 o 
   0   2   2     5211.92     5376.79     47.58 o 
   1   2   2     1701.95     1648.32     28.31 o 
   2   2   2        1.11        3.87     14.22 o 
   3   2   2      995.46     1050.13     20.24 o 
   4   2   2      459.12      470.50     22.28 o 
   5   2   2       12.53       18.04     14.76 o 
   6   2   2        3.48        4.02     26.59 o 
   7   2   2        7.88       29.11     23.28 o 
   8   2   2        6.03        3.75     25.14 o 
   9   2   2       22.55        9.46     33.46 o 
  10   2   2       19.94        9.26     35.74 o 
  11   2   2       19.54       41.83     38.51 o 
 -12   3   2       29.75       17.86     28.53 o 
 -11   3   2       12.93       -3.11     22.78 o 
 -10   3   2      102.09      123.49     21.90 o 
  -9   3   2      180.58      170.87     18.88 o 
  -8   3   2      149.53      165.33     24.70 o 
  -7   3   2     1538.74     1485.06     48.07 o 
  -6   3   2      550.21      545.05     24.71 o 
  -5   3   2      521.15      503.45     28.12 o 
  -4   3   2       33.97       20.84     23.72 o 
  -3   3   2       48.21       30.07     24.06 o 
  -2   3   2     4074.86     4015.82     42.84 o 
  -1   3   2      130.09      161.16     20.26 o 
   0   3   2      950.44      987.07     24.55 o 
   1   3   2      823.65      877.56     22.05 o 
   2   3   2      459.45      511.70     19.13 o 
   3   3   2       61.45       43.58     19.73 o 
   4   3   2      423.70      372.12     19.80 o 
   5   3   2      937.31      965.08     25.45 o 
   6   3   2       23.54       32.73     21.09 o 
   7   3   2      538.10      590.04     36.31 o 
   8   3   2        9.96        1.72     31.00 o 
   9   3   2        2.10       15.64     32.98 o 
  10   3   2        6.29      -16.80     29.47 o 
  11   3   2       11.87       30.43     38.93 o 
 -12   4   2        2.38       16.91     29.67 o 
 -11   4   2      137.24      178.34     22.04 o 
 -10   4   2        1.38        9.78     23.74 o 
  -9   4   2       30.82       43.46     20.15 o 
  -8   4   2      120.09       93.54     27.38 o 
  -7   4   2      339.89      291.35     21.85 o 
  -6   4   2       48.40       38.37     23.07 o 
  -5   4   2      122.25       82.37     22.03 o 
  -4   4   2     1567.02     1621.12     39.53 o 
  -3   4   2      116.27       74.54     28.19 o 
  -2   4   2       25.04       31.42     15.82 o 
  -1   4   2     1353.41     1353.96     28.17 o 
   0   4   2      500.05      494.97     19.20 o 
   1   4   2     4781.91     4688.72     39.20 o 
   2   4   2      148.29      140.55     16.65 o 
   3   4   2     1162.96     1105.91     24.43 o 
   4   4   2      238.05      254.26     21.68 o 
   5   4   2      251.14      257.73     19.62 o 
   6   4   2        1.61      -10.19     26.66 o 
   7   4   2       13.14       37.07     29.61 o 
   8   4   2       34.27       30.35     25.78 o 
   9   4   2       10.26       13.36     33.39 o 
  10   4   2        6.81       22.19     29.22 o 
  11   4   2       25.98       41.05     31.79 o 
 -12   5   2        2.94       28.54     29.96 o 
 -11   5   2       15.72       22.53     27.03 o 
 -10   5   2        0.17        0.61     24.39 o 
  -9   5   2      326.32      305.16     21.62 o 
  -8   5   2       28.42       28.76     22.64 o 
  -7   5   2      423.10      392.82     22.88 o 
  -6   5   2       24.00       26.61     19.54 o 
  -5   5   2      978.44      949.90     29.02 o 
  -4   5   2       34.79       39.80     20.95 o 
  -3   5   2      160.56      159.57     36.21 o 
  -2   5   2        6.75       18.22     15.30 o 
  -1   5   2      248.45      231.76     17.46 o 
   0   5   2        0.26        5.25     15.04 o 
   1   5   2      576.51      601.05     22.31 o 
   2   5   2      509.17      552.55     23.60 o 
   3   5   2       42.02       62.86     20.47 o 
   4   5   2      176.57      155.73     21.59 o 
   5   5   2      621.98      619.40     21.56 o 
   6   5   2       75.03       97.01     22.79 o 
   7   5   2      210.63      239.87     24.97 o 
   8   5   2        0.20        2.82     31.61 o 
   9   5   2       63.07       98.47     33.84 o 
  10   5   2        0.95       27.83     35.50 o 
  11   5   2        1.34       -1.03     39.85 o 
 -12   6   2        8.54        6.73     28.54 o 
 -11   6   2      195.86      217.95     26.47 o 
 -10   6   2       27.69       14.77     22.48 o 
  -9   6   2        0.02       11.49     27.90 o 
  -8   6   2        0.04       -0.21     27.96 o 
  -7   6   2      349.40      325.13     28.46 o 
  -6   6   2      186.71      172.25     25.67 o 
  -5   6   2      137.94      107.82     27.38 o 
  -4   6   2      486.71      491.20     38.85 o 
  -3   6   2      197.23      216.91     36.42 o 
  -2   6   2        0.02        1.53     17.77 o 
  -1   6   2      691.91      690.27     23.30 o 
   0   6   2     2249.29     2257.53     31.50 o 
   1   6   2      823.06      823.64     25.17 o 
   2   6   2     2512.69     2582.47     33.99 o 
   3   6   2      317.19      301.76     22.43 o 
   4   6   2      734.31      708.42     24.62 o 
   5   6   2      505.46      513.27     24.54 o 
   6   6   2        3.86       12.16     19.92 o 
   7   6   2      335.54      324.73     30.91 o 
   8   6   2       41.82       27.85     32.04 o 
   9   6   2       10.31       27.68     33.63 o 
  10   6   2        0.34       -5.69     30.76 o 
  11   6   2       65.06       77.07     32.41 o 
 -12   7   2        0.14        4.14     29.28 o 
 -11   7   2       11.77       21.50     25.99 o 
 -10   7   2       26.97       41.78     27.14 o 
  -9   7   2      101.47      105.31     30.94 o 
  -8   7   2      248.09      252.58     32.02 o 
  -7   7   2      141.79      142.43     24.57 o 
  -6   7   2      101.60       89.21     24.26 o 
  -5   7   2       88.97       69.69     26.09 o 
  -4   7   2      483.73      570.07     39.54 o 
  -3   7   2      764.27      774.40     32.56 o 
  -2   7   2     1032.77      981.90     48.04 o 
  -1   7   2       60.52       41.01     19.71 o 
   0   7   2     2823.97     2948.69     77.08 o 
   1   7   2       64.38       50.86     16.94 o 
   2   7   2     1055.84     1070.65     29.97 o 
   3   7   2      544.12      593.11     21.52 o 
   4   7   2      787.33      752.06     23.43 o 
   5   7   2     1881.86     1849.96     29.30 o 
   6   7   2      818.45      809.97     24.13 o 
   7   7   2      627.43      592.00     27.32 o 
   8   7   2       22.19       42.22     32.23 o 
   9   7   2      108.47       94.23     28.00 o 
  10   7   2        1.79        6.93     29.36 o 
  11   7   2       19.48       15.69     32.98 o 
 -11   8   2       16.78       13.35     28.74 o 
 -10   8   2       20.11       14.85     30.18 o 
  -9   8   2        0.02       11.26     35.21 o 
  -8   8   2      206.57      172.96     35.77 o 
  -7   8   2        0.28       22.44     39.88 o 
  -6   8   2      587.44      545.72     42.01 o 
  -5   8   2      107.41      115.12     36.90 o 
  -4   8   2      224.76      260.23     37.36 o 
  -3   8   2     1054.63     1109.69     44.03 o 
  -2   8   2        3.88       17.73     29.16 o 
  -1   8   2      794.87      778.00     24.85 o 
   0   8   2        0.84        4.03     14.56 o 
   1   8   2     2221.07     2246.59     30.49 o 
   2   8   2      920.69      888.40     23.18 o 
   3   8   2      332.65      384.92     23.13 o 
   4   8   2      156.62      158.84     19.17 o 
   5   8   2       93.66       82.90     24.79 o 
   6   8   2       13.90       44.87     26.19 o 
   7   8   2       38.95       26.60     24.90 o 
   8   8   2        0.93       18.24     34.53 o 
   9   8   2       35.68       44.32     28.47 o 
  10   8   2       59.22       69.86     31.76 o 
  11   8   2        1.51      -10.38     35.92 o 
 -11   9   2        5.01       33.14     31.33 o 
 -10   9   2       73.83       74.99     25.61 o 
  -9   9   2       10.20       83.02     45.66 o 
  -8   9   2      267.02      257.36     31.11 o 
  -7   9   2        1.68       17.16     40.02 o 
  -6   9   2      475.99      430.65     41.23 o 
  -5   9   2       44.23       47.06     39.17 o 
  -4   9   2       10.01        3.51     25.84 o 
  -3   9   2      235.24      233.68     37.65 o 
  -2   9   2      135.48      155.88     20.82 o 
  -1   9   2      251.14      281.47     18.39 o 
   0   9   2       48.41       30.84     17.13 o 
   1   9   2        1.21        0.85     19.23 o 
   2   9   2      549.98      545.37     23.65 o 
   3   9   2      143.94      133.88     22.50 o 
   4   9   2      857.25      849.92     24.48 o 
   5   9   2       17.66       19.51     21.83 o 
   6   9   2      214.39      197.26     22.26 o 
   7   9   2       23.92       60.74     26.61 o 
   8   9   2      106.91      108.83     36.47 o 
   9   9   2        0.04       12.44     34.82 o 
  10   9   2       17.69       24.34     30.64 o 
  11   9   2        3.52       19.27     35.37 o 
 -11  10   2        0.01        1.55     46.24 o 
 -10  10   2       24.49       31.17     36.83 o 
  -9  10   2        0.31      -16.20     47.68 o 
  -8  10   2       21.97       44.52     45.18 o 
  -7  10   2        0.11       -2.91     28.61 o 
  -6  10   2       55.98       21.25     40.16 o 
  -5  10   2      437.31      398.32     31.30 o 
  -4  10   2       96.78       93.28     28.04 o 
  -3  10   2       33.44       27.51     24.87 o 
  -2  10   2       37.69       24.41     22.87 o 
  -1  10   2      646.34      719.72     22.88 o 
   0  10   2      652.12      707.39     22.01 o 
   1  10   2      746.92      766.79     24.69 o 
   2  10   2      517.00      543.76     21.09 o 
   3  10   2       11.13        5.52     18.39 o 
   4  10   2        7.46       -0.82     22.46 o 
   5  10   2        0.02      -11.35     20.02 o 
   6  10   2       19.07       29.90     23.29 o 
   7  10   2       15.85       15.55     33.59 o 
   8  10   2        2.79       16.23     27.07 o 
   9  10   2       23.52       10.33     35.67 o 
  10  10   2        1.11       12.08     42.48 o 
  11  10   2        2.36        5.03     42.02 o 
 -11  11   2        1.81       -1.48     32.37 o 
 -10  11   2        4.87       15.92     37.20 o 
  -9  11   2       19.63       29.92     34.90 o 
  -8  11   2       81.79       92.63     45.25 o 
  -7  11   2       13.86       25.81     29.99 o 
  -6  11   2      430.29      448.06     31.41 o 
  -5  11   2       24.78       34.30     27.93 o 
  -4  11   2       35.44       58.42     27.35 o 
  -3  11   2     1197.60     1196.72     36.94 o 
  -2  11   2        2.48        4.23     19.11 o 
  -1  11   2      877.37      952.07     36.61 o 
   0  11   2      323.42      343.12     18.27 o 
   1  11   2      281.63      295.60     22.41 o 
   2  11   2        8.25       10.83     20.66 o 
   3  11   2        0.51       17.02     21.44 o 
   4  11   2      427.70      408.74     21.93 o 
   5  11   2      110.65      126.78     25.58 o 
   6  11   2      118.86      128.55     27.57 o 
   7  11   2       95.28       98.73     28.36 o 
   8  11   2       65.02       33.99     36.94 o 
   9  11   2       61.80       94.07     30.23 o 
  10  11   2        4.38       25.62     43.08 o 
 -11  12   2        8.26      -25.27     41.85 o 
 -10  12   2        2.47       -9.29     29.90 o 
  -9  12   2        2.36       32.49     32.95 o 
  -8  12   2       11.54       30.82     32.38 o 
  -7  12   2        4.81       15.76     30.06 o 
  -6  12   2      117.65      117.35     29.74 o 
  -5  12   2       29.33       -5.74     30.01 o 
  -4  12   2       34.09       41.95     28.18 o 
  -3  12   2       15.25       16.97     27.39 o 
  -2  12   2       52.96       50.77     20.98 o 
  -1  12   2     1118.34     1083.32     42.91 o 
   0  12   2      699.70      649.04     20.43 o 
   1  12   2      135.43      130.31     19.18 o 
   2  12   2      149.99      168.78     21.96 o 
   3  12   2        6.17        9.53     19.43 o 
   4  12   2       29.05       39.49     23.28 o 
   5  12   2        8.11      -11.03     25.44 o 
   6  12   2       23.44       14.58     27.21 o 
   7  12   2       49.05       81.01     46.12 o 
   8  12   2        0.41       -2.38     30.64 o 
   9  12   2        0.21      -20.34     39.29 o 
  10  12   2       12.64       22.86     35.02 o 
 -10  13   2        4.78        9.44     38.36 o 
  -9  13   2       10.31       52.43     49.29 o 
  -8  13   2       40.08       49.43     32.24 o 
  -7  13   2       87.31      109.34     31.83 o 
  -6  13   2        2.73       25.86     30.59 o 
  -5  13   2      407.42      381.15     32.63 o 
  -4  13   2        1.58       11.79     27.95 o 
  -3  13   2      485.94      449.00     30.72 o 
  -2  13   2       60.58       44.40     23.46 o 
  -1  13   2       13.75       30.79     21.84 o 
   0  13   2       27.79       28.16     26.64 o 
   1  13   2       59.56       51.85     19.37 o 
   2  13   2      186.93      187.30     20.63 o 
   3  13   2       19.54       19.31     20.12 o 
   4  13   2      167.43      154.55     25.90 o 
   5  13   2       41.50       34.05     24.45 o 
   6  13   2       33.43       40.24     24.88 o 
   7  13   2        8.52       23.70     36.34 o 
   8  13   2        6.10       -6.10     40.77 o 
   9  13   2        2.28       39.67     34.48 o 
  10  13   2        2.76       -8.76     35.93 o 
 -10  14   2        3.17        0.85     39.84 o 
  -9  14   2        2.95       48.32     50.57 o 
  -8  14   2       10.57        3.28     32.88 o 
  -7  14   2       13.52       12.07     32.58 o 
  -6  14   2      100.13      101.01     30.52 o 
  -5  14   2       20.11       48.65     30.43 o 
  -4  14   2        1.38       46.81     28.54 o 
  -3  14   2       57.09       57.28     28.01 o 
  -2  14   2      101.67      122.94     25.07 o 
  -1  14   2      683.28      666.21     23.43 o 
   0  14   2       39.73       32.61     22.96 o 
   1  14   2      547.39      567.09     40.63 o 
   2  14   2      145.42      155.37     23.85 o 
   3  14   2        0.03        1.92     20.71 o 
   4  14   2       44.00       39.62     25.90 o 
   5  14   2       19.75       21.16     24.72 o 
   6  14   2       76.78       68.79     25.93 o 
   7  14   2       23.83       -8.57     30.92 o 
   8  14   2        2.29       20.73     43.81 o 
   9  14   2       15.98       30.66     38.55 o 
  10  14   2        1.38       -9.46     47.11 o 
 -10  15   2        5.21        3.39     40.77 o 
  -9  15   2        3.44       25.49     51.79 o 
  -8  15   2       17.11       12.37     33.55 o 
  -7  15   2      105.02      113.22     32.93 o 
  -6  15   2        2.04       15.86     45.50 o 
  -5  15   2      150.27      141.90     45.23 o 
  -4  15   2      449.76      383.63     31.99 o 
  -3  15   2      304.07      291.00     29.52 o 
  -2  15   2      530.23      534.74     27.18 o 
  -1  15   2      135.14      153.91     20.83 o 
   0  15   2        0.72       -7.19     18.12 o 
   1  15   2        2.03       -6.85     29.10 o 
   2  15   2       42.53       61.56     29.77 o 
   3  15   2       84.54       89.88     26.66 o 
   4  15   2      146.64      116.61     27.10 o 
   5  15   2      107.67      107.38     24.28 o 
   6  15   2       35.17       31.11     26.33 o 
   7  15   2       52.76       43.30     32.38 o 
   8  15   2        1.80       60.76     51.81 o 
   9  15   2        3.87        7.23     38.55 o 
  -9  16   2        2.32       -7.46     53.51 o 
  -8  16   2        4.25       41.33     35.82 o 
  -7  16   2       19.40       66.54     34.17 o 
  -6  16   2       37.52       97.73     46.44 o 
  -5  16   2        0.10       24.37     43.67 o 
  -4  16   2        1.11        3.60     42.93 o 
  -3  16   2       21.27       22.73     23.99 o 
  -2  16   2      731.66      693.67     30.25 o 
  -1  16   2      919.17      903.13     30.76 o 
   0  16   2      485.83      469.74     26.74 o 
   1  16   2      705.73      695.65     26.24 o 
   2  16   2        4.51        9.57     25.38 o 
   3  16   2       23.67       27.78     34.65 o 
   4  16   2       32.61       31.94     27.75 o 
   5  16   2       26.06       38.34     29.16 o 
   6  16   2       18.14       12.96     26.92 o 
   7  16   2       18.27       40.45     34.40 o 
   8  16   2       12.30       53.37     52.94 o 
   9  16   2        1.43       55.58     32.51 o 
  -9  17   2       14.34        0.89     55.16 o 
  -8  17   2        0.16       -5.39     36.44 o 
  -7  17   2       65.67      101.15     34.65 o 
  -6  17   2        7.94       19.27     46.92 o 
  -5  17   2       40.54       36.87     45.39 o 
  -4  17   2       21.77       67.44     43.07 o 
  -3  17   2       75.66       82.93     24.82 o 
  -2  17   2      118.13      128.86     25.08 o 
  -1  17   2        0.32       -3.28     25.58 o 
   0  17   2      274.42      264.23     26.55 o 
   1  17   2       18.76       35.49     25.77 o 
   2  17   2       60.09       41.50     25.85 o 
   3  17   2       65.22       42.51     20.62 o 
   4  17   2        8.31       27.06     28.98 o 
   5  17   2       46.74       69.35     38.64 o 
   6  17   2       10.26       55.67     42.00 o 
   7  17   2       68.80       87.68     29.82 o 
   8  17   2       33.75       70.01     42.06 o 
   9  17   2       20.52       49.32     34.03 o 
  -9  18   2        6.56       53.10     56.84 o 
  -8  18   2        0.42       10.83     38.46 o 
  -7  18   2        1.35       38.09     34.99 o 
  -6  18   2        0.52        5.90     48.62 o 
  -5  18   2       16.16       28.22     31.85 o 
  -4  18   2        0.10       26.57     46.24 o 
  -3  18   2        7.56       15.71     30.82 o 
  -2  18   2      169.63      162.58     23.89 o 
  -1  18   2       31.10       31.75     26.35 o 
   0  18   2       89.05       91.98     27.09 o 
   1  18   2        9.32       17.44     20.40 o 
   2  18   2       25.93       30.69     21.11 o 
   3  18   2       11.64       22.88     23.78 o 
   4  18   2       14.47       14.24     23.80 o 
   5  18   2        0.28        0.49     25.97 o 
   6  18   2        1.73       16.41     26.57 o 
   7  18   2        0.21       23.83     37.28 o 
   8  18   2        2.49      -26.59     39.72 o 
  -8  19   2        4.67       51.51     54.84 o 
  -7  19   2       25.82       11.84     50.62 o 
  -6  19   2      103.24      112.27     35.45 o 
  -5  19   2       13.56       58.81     33.50 o 
  -4  19   2       95.46       73.61     34.01 o 
  -3  19   2        1.51       25.78     31.31 o 
  -2  19   2        8.35       32.08     27.17 o 
  -1  19   2       11.67       26.07     23.43 o 
   0  19   2        2.73       27.00     26.62 o 
   1  19   2       37.15       26.45     26.90 o 
   2  19   2       29.08       -0.36     27.86 o 
   3  19   2        0.02       26.52     27.69 o 
   4  19   2       67.97       71.91     23.00 o 
   5  19   2       45.18       35.39     31.90 o 
   6  19   2       48.79       80.59     29.38 o 
   7  19   2       10.37      -24.24     27.13 o 
   8  19   2       23.06       20.65     35.41 o 
  -8  20   2        0.36      -13.22     56.45 o 
  -7  20   2        0.28        8.90     53.51 o 
  -6  20   2        0.13      -32.90     51.67 o 
  -5  20   2        5.44       -9.13     50.92 o 
  -4  20   2       22.53        3.69     48.39 o 
  -3  20   2        1.27       14.13     27.72 o 
  -2  20   2       47.18       63.34     28.47 o 
  -1  20   2       18.01       28.76     28.41 o 
   0  20   2       61.69       79.73     28.37 o 
   1  20   2       77.47       87.02     28.03 o 
   2  20   2        5.12       18.58     28.35 o 
   3  20   2       25.75       46.88     24.70 o 
   4  20   2        0.73       17.74     25.76 o 
   5  20   2        4.34      -17.15     27.15 o 
   6  20   2       28.41       44.75     38.14 o 
   7  20   2        0.01       -7.14     33.38 o 
  -7  21   2        3.97       27.12     39.86 o 
  -6  21   2       88.90      131.39     54.20 o 
  -5  21   2        1.55       46.42     50.85 o 
  -4  21   2       27.46       62.94     51.42 o 
  -3  21   2        0.00      -11.71     34.09 o 
  -2  21   2       10.08       27.50     33.00 o 
  -1  21   2        2.43       16.85     28.99 o 
   0  21   2        1.05       13.66     24.14 o 
   1  21   2       12.15        2.75     28.52 o 
   2  21   2        0.04       10.97     28.88 o 
   3  21   2        0.23       21.52     29.44 o 
   4  21   2        8.01       31.76     30.72 o 
   5  21   2        0.40       21.99     33.47 o 
   6  21   2        8.65        1.76     32.84 o 
   7  21   2        0.56       39.94     34.23 o 
  -6  22   2       13.04       31.55     38.96 o 
  -5  22   2        0.04       32.08     38.62 o 
  -4  22   2       66.84      106.42     37.61 o 
  -3  22   2       10.34        9.56     34.48 o 
  -2  22   2       62.51      105.43     26.25 o 
  -1  22   2       37.11       45.23     30.15 o 
   0  22   2       77.51       72.34     30.31 o 
   1  22   2       42.69       72.46     30.06 o 
   2  22   2       61.41       70.04     27.09 o 
   3  22   2        9.89        6.68     30.06 o 
   4  22   2       11.50       10.89     33.34 o 
   5  22   2        0.49       13.76     34.99 o 
   6  22   2        2.19      -15.66     28.99 o 
  -6  23   2        4.25      -33.23     59.41 o 
  -5  23   2       16.87       72.58     56.70 o 
  -4  23   2        0.30       37.06     53.83 o 
  -3  23   2        0.02        0.98     29.98 o 
  -2  23   2        3.24       15.24     32.93 o 
  -1  23   2        1.92       15.21     27.39 o 
   0  23   2        0.11       -2.84     30.31 o 
   1  23   2        1.98       -0.12     26.92 o 
   2  23   2        0.40       30.91     32.89 o 
   3  23   2        0.00       13.30     27.50 o 
   4  23   2       26.02       30.28     34.43 o 
   5  23   2        5.94       16.46     37.54 o 
  -5  24   2        5.56       -7.34     42.38 o 
  -4  24   2        0.46       20.65     40.36 o 
  -3  24   2       30.29       20.43     39.19 o 
  -2  24   2        0.56        7.40     28.86 o 
  -1  24   2       54.80       84.14     34.02 o 
   0  24   2        0.18       -3.74     31.97 o 
   1  24   2       18.70       58.70     32.29 o 
   2  24   2        0.90       14.25     32.98 o 
   3  24   2        0.20       14.95     28.71 o 
   4  24   2        5.44       -7.78     36.54 o 
  -3  25   2        3.06       -0.19     32.60 o 
  -2  25   2        5.73       23.46     34.22 o 
  -1  25   2        0.76        3.68     28.61 o 
   0  25   2        0.24        2.72     34.05 o 
   1  25   2        7.21       54.80     34.37 o 
   2  25   2        1.04        5.91     34.29 o 
   3  25   2       11.48       32.01     31.16 o 
  -1  26   2       15.54       34.67     40.59 o 
   0  26   2       19.00       20.74     35.67 o 
   1  26   2        9.58       25.26     31.31 o 
 -12   0   3        4.66       15.58     40.09 o 
 -10   0   3       41.04       51.25     34.10 o 
  -8   0   3      182.27      205.96     43.87 o 
  -6   0   3      135.80      142.65     28.06 o 
  -4   0   3     1042.70      992.23     44.79 o 
  -2   0   3     4899.39     4938.99     56.32 o 
   0   0   3     4797.48     4893.92     73.66 o 
   2   0   3      947.10      995.60     30.92 o 
   4   0   3      231.64      238.12     21.88 o 
   6   0   3      119.51      138.39     39.77 o 
   8   0   3       34.80       47.80     44.33 o 
  10   0   3       71.82       73.08     36.19 o 
 -12   1   3        5.67       23.00     29.60 o 
 -11   1   3        0.39       19.81     25.90 o 
 -10   1   3        0.07       17.23     24.21 o 
  -9   1   3        1.82       15.22     19.75 o 
  -8   1   3      124.81      157.23     29.71 o 
  -7   1   3        0.35       -6.21     26.58 o 
  -6   1   3     2081.62     2087.57     46.68 o 
  -5   1   3      333.35      360.83     27.66 o 
  -4   1   3      537.87      530.26     24.85 o 
  -3   1   3       16.65       25.64     16.80 o 
  -2   1   3        3.65       13.68     14.95 o 
  -1   1   3       17.61       18.66     14.86 o 
   0   1   3      135.98      150.10     16.54 o 
   1   1   3      372.64      401.91     16.03 o 
   2   1   3       30.67       66.45     14.53 o 
   3   1   3       51.60       55.61     17.18 o 
   4   1   3      399.40      390.57     17.29 o 
   5   1   3        0.20        7.80     16.26 o 
   6   1   3      427.60      404.52     29.70 o 
   7   1   3        0.48       -5.21     29.71 o 
   8   1   3      312.55      347.03     33.20 o 
   9   1   3        7.40        2.92     33.43 o 
  10   1   3       41.50       77.12     36.44 o 
  11   1   3        5.26       16.12     31.13 o 
 -12   2   3       17.74       26.54     28.29 o 
 -11   2   3       16.25       31.64     25.69 o 
 -10   2   3       36.93       57.44     23.60 o 
  -9   2   3        2.21       24.71     25.47 o 
  -8   2   3        0.14       -3.18     24.12 o 
  -7   2   3      117.27      114.24     28.05 o 
  -6   2   3       33.82       37.66     26.83 o 
  -5   2   3       36.39       34.11     25.00 o 
  -4   2   3       27.07       19.26     19.64 o 
  -3   2   3      580.54      574.53     21.49 o 
  -2   2   3      159.46      160.88     15.09 o 
  -1   2   3      731.76      722.47     22.56 o 
   0   2   3      505.83      489.56     17.81 o 
   1   2   3     1329.67     1299.68     23.71 o 
   2   2   3      636.76      576.58     17.84 o 
   3   2   3      363.20      365.63     18.79 o 
   4   2   3       13.82       16.63     17.39 o 
   5   2   3       90.79      103.75     21.65 o 
   6   2   3      378.86      387.28     21.97 o 
   7   2   3       38.67       35.82     23.70 o 
   8   2   3       57.23       63.42     31.85 o 
   9   2   3       18.85       37.51     33.02 o 
  10   2   3       14.74        1.34     36.28 o 
  11   2   3       16.38       20.77     40.35 o 
 -12   3   3        0.90        1.30     25.62 o 
 -11   3   3        8.09       16.65     25.44 o 
 -10   3   3        0.16        9.37     21.30 o 
  -9   3   3       26.79       31.29     25.96 o 
  -8   3   3      271.73      292.37     22.43 o 
  -7   3   3      807.75      807.23     28.13 o 
  -6   3   3      432.82      459.58     25.54 o 
  -5   3   3     3422.45     3498.64     43.53 o 
  -4   3   3      252.56      272.35     26.20 o 
  -3   3   3     1013.89      934.85     21.95 o 
  -2   3   3      379.82      405.19     19.90 o 
  -1   3   3        2.94        0.54     14.36 o 
   0   3   3      197.94      169.17     16.86 o 
   1   3   3     3442.98     3444.00     31.89 o 
   2   3   3       89.82       81.13     14.41 o 
   3   3   3       20.26       31.82     14.11 o 
   4   3   3       86.95      119.42     16.46 o 
   5   3   3      477.50      498.15     19.49 o 
   6   3   3       71.09       71.51     20.06 o 
   7   3   3      348.84      330.96     26.19 o 
   8   3   3       43.22       50.55     26.28 o 
   9   3   3       25.91        8.36     27.70 o 
  10   3   3        8.82       43.62     35.95 o 
  11   3   3        8.72       37.30     32.70 o 
 -12   4   3        4.12       -4.26     31.66 o 
 -11   4   3       86.94      109.28     26.31 o 
 -10   4   3        0.81       13.75     24.96 o 
  -9   4   3        6.04       18.86     25.55 o 
  -8   4   3       12.90       25.21     24.07 o 
  -7   4   3       73.36       74.07     23.15 o 
  -6   4   3      202.29      189.32     27.30 o 
  -5   4   3      495.69      466.64     30.99 o 
  -4   4   3       23.42       40.20     26.37 o 
  -3   4   3      692.20      662.84     19.51 o 
  -2   4   3        2.33       12.08     16.11 o 
  -1   4   3     4812.77     4723.96     39.12 o 
   0   4   3     1009.09     1053.23     21.27 o 
   1   4   3     1882.39     1847.80     25.96 o 
   2   4   3      985.91      992.08     19.53 o 
   3   4   3     3340.23     3430.91     30.21 o 
   4   4   3     1508.21     1469.10     26.27 o 
   5   4   3     1216.16     1226.21     26.91 o 
   6   4   3      369.82      342.29     19.47 o 
   7   4   3      111.75      110.85     29.91 o 
   8   4   3        0.29       25.25     31.72 o 
   9   4   3       13.46        2.35     33.53 o 
  10   4   3       10.79       33.86     36.48 o 
  11   4   3       30.40       45.53     41.24 o 
 -12   5   3        4.19       -2.18     27.40 o 
 -11   5   3       46.81       66.42     25.47 o 
 -10   5   3        0.17       16.82     25.42 o 
  -9   5   3      266.94      279.94     27.19 o 
  -8   5   3        0.79       -2.64     27.41 o 
  -7   5   3     1115.77     1098.43     30.99 o 
  -6   5   3      207.79      221.87     25.71 o 
  -5   5   3      135.53      105.78     22.92 o 
  -4   5   3     1000.61      942.80     35.74 o 
  -3   5   3       52.69       52.88     16.95 o 
  -2   5   3       11.79       14.00     17.35 o 
  -1   5   3       32.03       27.48     15.58 o 
   0   5   3      415.00      432.52     16.87 o 
   1   5   3      854.05      901.17     20.21 o 
   2   5   3      353.31      387.47     18.78 o 
   3   5   3      213.86      209.12     18.34 o 
   4   5   3       50.99       56.62     18.34 o 
   5   5   3     2478.93     2469.26     53.22 o 
   6   5   3      404.14      365.24     22.26 o 
   7   5   3      938.66     1024.57     47.26 o 
   8   5   3       12.53       30.32     31.23 o 
   9   5   3       45.43       57.60     34.90 o 
  10   5   3        0.12      -11.84     30.55 o 
  11   5   3       23.47       42.18     41.12 o 
 -12   6   3       11.09       21.27     25.83 o 
 -11   6   3      147.05      136.98     26.00 o 
 -10   6   3       22.02       55.95     29.79 o 
  -9   6   3       56.69       73.26     28.32 o 
  -8   6   3       28.96       46.34     27.79 o 
  -7   6   3      215.45      187.69     28.50 o 
  -6   6   3       33.39       34.22     24.46 o 
  -5   6   3      290.30      248.79     23.99 o 
  -4   6   3       10.96        4.67     23.19 o 
  -3   6   3     1499.20     1517.53     28.50 o 
  -2   6   3      306.23      302.50     18.21 o 
  -1   6   3     4080.78     4331.21     58.42 o 
   0   6   3       42.71       42.77     15.25 o 
   1   6   3     2914.30     2965.11     37.17 o 
   2   6   3     1071.54     1076.20     24.00 o 
   3   6   3      423.59      405.46     22.52 o 
   4   6   3       33.94       17.09     20.84 o 
   5   6   3      256.54      261.19     23.76 o 
   6   6   3      271.49      264.18     24.36 o 
   7   6   3       16.94       39.40     21.33 o 
   8   6   3       19.13       24.25     25.30 o 
   9   6   3       12.24       17.28     34.84 o 
  10   6   3        5.19       -3.43     37.30 o 
  11   6   3       49.43       36.48     41.25 o 
 -12   7   3        0.49       -1.80     27.01 o 
 -11   7   3       27.51       55.27     26.66 o 
 -10   7   3        7.89       -3.75     35.44 o 
  -9   7   3      243.53      244.31     33.63 o 
  -8   7   3      143.27      144.08     26.11 o 
  -7   7   3      515.35      500.59     34.84 o 
  -6   7   3      142.09      115.51     38.76 o 
  -5   7   3      862.46      789.06     33.25 o 
  -4   7   3      206.34      168.95     36.83 o 
  -3   7   3      220.47      230.73     18.45 o 
  -2   7   3      478.87      570.50     18.91 o 
  -1   7   3       87.25      124.33     16.11 o 
   0   7   3       39.76       37.82     16.82 o 
   1   7   3       22.40       54.70     16.74 o 
   2   7   3      340.27      333.50     17.76 o 
   3   7   3       77.14       72.65     18.28 o 
   4   7   3        0.65        1.89     18.36 o 
   5   7   3     2246.98     2161.41     29.31 o 
   6   7   3      280.96      267.25     22.01 o 
   7   7   3      571.23      575.09     24.31 o 
   8   7   3       44.54       45.79     32.95 o 
   9   7   3       24.56       32.51     28.50 o 
  10   7   3       10.85        0.38     43.72 o 
  11   7   3        2.17       14.48     33.84 o 
 -11   8   3       25.46        5.59     31.78 o 
 -10   8   3       46.22       77.72     49.98 o 
  -9   8   3        1.31       11.82     46.58 o 
  -8   8   3       56.44       36.44     31.32 o 
  -7   8   3       29.76       12.99     29.32 o 
  -6   8   3      566.25      571.44     42.08 o 
  -5   8   3       10.20       36.81     36.32 o 
  -4   8   3       53.37       36.87     26.00 o 
  -3   8   3       29.89       31.54     23.15 o 
  -2   8   3       34.70       74.73     22.40 o 
  -1   8   3      184.49      209.02     21.24 o 
   0   8   3     2587.83     2703.80     40.66 o 
   1   8   3      508.22      504.05     21.77 o 
   2   8   3      218.01      209.40     21.58 o 
   3   8   3      316.45      288.86     22.27 o 
   4   8   3      198.90      195.84     22.30 o 
   5   8   3        1.49        1.51     22.98 o 
   6   8   3        4.41       12.37     20.58 o 
   7   8   3      197.26      218.77     26.69 o 
   8   8   3        3.35      -26.00     32.81 o 
   9   8   3      113.97      131.63     30.29 o 
  10   8   3       11.56       15.82     37.65 o 
  11   8   3       21.11       25.79     34.57 o 
 -11   9   3        6.42        7.68     38.70 o 
 -10   9   3       29.29       53.35     34.60 o 
  -9   9   3       31.98       38.07     33.29 o 
  -8   9   3      552.19      536.73     46.17 o 
  -7   9   3      164.69      142.17     41.85 o 
  -6   9   3      351.57      356.21     29.99 o 
  -5   9   3      420.21      396.18     40.80 o 
  -4   9   3        2.46        6.15     25.31 o 
  -3   9   3       40.46       33.99     23.90 o 
  -2   9   3      162.08      181.48     22.55 o 
  -1   9   3        0.35        8.58     20.52 o 
   0   9   3      290.81      336.20     21.70 o 
   1   9   3       39.32       44.57     19.99 o 
   2   9   3      196.30      206.78     19.24 o 
   3   9   3      322.17      336.07     19.81 o 
   4   9   3      534.29      530.72     25.25 o 
   5   9   3      269.07      241.14     24.26 o 
   6   9   3      568.28      546.84     23.77 o 
   7   9   3        3.22        0.34     27.93 o 
   8   9   3       14.96       28.52     32.96 o 
   9   9   3        8.71       15.57     28.57 o 
  10   9   3       31.16       43.92     39.67 o 
 -11  10   3       10.25       16.75     32.31 o 
 -10  10   3       33.06       69.25     50.85 o 
  -9  10   3        2.45       29.16     46.79 o 
  -8  10   3       84.58       45.62     32.79 o 
  -7  10   3        5.39       -8.93     29.10 o 
  -6  10   3      308.37      282.53     41.42 o 
  -5  10   3       19.53        7.16     27.74 o 
  -4  10   3      171.60      160.48     38.46 o 
  -3  10   3      103.00      107.03     22.88 o 
  -2  10   3      392.97      381.68     18.66 o 
  -1  10   3     1044.92     1028.92     23.69 o 
   0  10   3     3278.41     3288.17     86.43 o 
   1  10   3      993.56     1052.98     24.00 o 
   2  10   3     1070.11     1136.80     29.52 o 
   3  10   3      216.90      233.17     19.32 o 
   4  10   3      102.89      111.15     23.29 o 
   5  10   3       95.70       94.19     23.83 o 
   6  10   3        0.88       31.92     21.44 o 
   7  10   3        0.12        7.18     23.12 o 
   8  10   3        5.81       22.36     27.07 o 
   9  10   3        6.75       20.90     31.42 o 
  10  10   3       13.32        4.44     40.03 o 
 -11  11   3        0.41       24.28     32.53 o 
 -10  11   3       30.80        7.64     37.95 o 
  -9  11   3       12.28       44.54     33.89 o 
  -8  11   3      183.04      177.90     48.48 o 
  -7  11   3       25.35       18.56     42.47 o 
  -6  11   3      118.88      102.16     42.06 o 
  -5  11   3       76.87      122.37     40.16 o 
  -4  11   3       40.01       52.00     27.58 o 
  -3  11   3       61.92       76.08     28.43 o 
  -2  11   3        0.84       10.40     18.90 o 
  -1  11   3        5.39        5.54     15.87 o 
   0  11   3     1039.61     1052.26     26.17 o 
   1  11   3      121.68      106.25     19.38 o 
   2  11   3        1.17        4.20     20.99 o 
   3  11   3       26.41       20.48     19.16 o 
   4  11   3      720.12      725.23     23.46 o 
   5  11   3        9.40       27.96     20.58 o 
   6  11   3      237.84      219.47     28.38 o 
   7  11   3        0.46        1.17     28.37 o 
   8  11   3       27.36       21.53     37.27 o 
   9  11   3       20.99       21.65     36.51 o 
  10  11   3        0.29        4.58     35.43 o 
 -11  12   3        5.57       70.21     45.15 o 
 -10  12   3       18.63       -2.43     52.43 o 
  -9  12   3        7.72      -31.69     49.63 o 
  -8  12   3        0.58       -6.88     32.65 o 
  -7  12   3        1.40        3.10     44.12 o 
  -6  12   3       21.49       -2.16     30.70 o 
  -5  12   3       50.08       64.36     40.45 o 
  -4  12   3       61.88       52.00     40.36 o 
  -3  12   3        0.54       14.63     22.41 o 
  -2  12   3       19.14       12.90     29.37 o 
  -1  12   3      347.66      351.30     22.69 o 
   0  12   3      685.21      651.96     28.92 o 
   1  12   3      421.57      407.97     20.68 o 
   2  12   3     1300.73     1335.40     40.43 o 
   3  12   3        0.41       -1.12     22.60 o 
   4  12   3        5.22       19.46     23.47 o 
   5  12   3        0.01       18.60     24.44 o 
   6  12   3        3.29       14.69     22.22 o 
   7  12   3        6.20       15.65     28.94 o 
   8  12   3        7.26        8.83     37.93 o 
   9  12   3        5.41       12.20     31.23 o 
  10  12   3        1.15       24.67     44.93 o 
 -10  13   3        8.70      -17.05     39.08 o 
  -9  13   3       15.05       15.86     34.76 o 
  -8  13   3       18.72       34.12     33.50 o 
  -7  13   3      237.09      243.96     33.73 o 
  -6  13   3       23.68       50.50     43.34 o 
  -5  13   3      482.03      487.72     32.84 o 
  -4  13   3       94.79      100.76     39.93 o 
  -3  13   3      520.51      494.03     31.26 o 
  -2  13   3      144.69      131.89     22.13 o 
  -1  13   3        0.07       -0.88     19.10 o 
   0  13   3      308.48      259.74     23.53 o 
   1  13   3       39.45       37.29     17.81 o 
   2  13   3        2.08        4.45     19.79 o 
   3  13   3      148.55      154.56     24.39 o 
   4  13   3      347.41      340.20     22.65 o 
   5  13   3      159.76      158.46     23.55 o 
   6  13   3        9.86       11.93     26.64 o 
   7  13   3       28.31       34.63     29.66 o 
   8  13   3        0.96       -9.69     35.39 o 
   9  13   3       16.72        1.25     41.74 o 
  10  13   3        1.76      -24.09     37.46 o 
 -10  14   3        1.46       62.07     53.62 o 
  -9  14   3        0.00       26.64     35.80 o 
  -8  14   3       11.46      -31.76     47.89 o 
  -7  14   3        1.03       15.33     46.08 o 
  -6  14   3       14.96       57.34     43.57 o 
  -5  14   3       45.79       48.12     31.48 o 
  -4  14   3      312.08      284.21     31.00 o 
  -3  14   3      819.30      790.77     34.00 o 
  -2  14   3      437.43      417.48     27.31 o 
  -1  14   3     1873.61     1889.01     38.91 o 
   0  14   3       15.39       17.55     23.00 o 
   1  14   3      657.28      661.34     25.90 o 
   2  14   3      136.47      110.66     21.32 o 
   3  14   3       99.31      127.75     20.68 o 
   4  14   3       15.91       24.93     24.87 o 
   5  14   3        0.01        1.63     23.32 o 
   6  14   3        3.58       -1.06     29.12 o 
   7  14   3       17.61       31.64     27.09 o 
   8  14   3        3.94       19.38     31.59 o 
   9  14   3        1.56       13.87     42.55 o 
 -10  15   3        0.01       43.76     55.71 o 
  -9  15   3       15.43       52.80     51.77 o 
  -8  15   3        0.91       -0.34     48.26 o 
  -7  15   3      119.36      158.81     46.76 o 
  -6  15   3        6.47       12.80     44.91 o 
  -5  15   3      262.08      229.23     44.77 o 
  -4  15   3      134.17      143.30     31.89 o 
  -3  15   3       83.35       67.34     24.14 o 
  -2  15   3        0.72      -10.58     21.32 o 
  -1  15   3       50.44       62.02     24.35 o 
   0  15   3        3.75       10.93     19.96 o 
   1  15   3        0.51       -0.09     20.60 o 
   2  15   3       74.77       64.93     19.09 o 
   3  15   3      340.32      316.96     22.90 o 
   4  15   3        0.64       10.12     29.17 o 
   5  15   3      396.31      408.28     31.00 o 
   6  15   3       12.33       14.89     30.00 o 
   7  15   3      119.90      107.71     25.66 o 
   8  15   3        0.04       51.26     33.26 o 
   9  15   3        5.45       21.48     35.88 o 
  -9  16   3        3.00       44.38     52.84 o 
  -8  16   3        2.81       49.20     49.77 o 
  -7  16   3       14.47       49.56     47.34 o 
  -6  16   3       13.73       59.75     46.69 o 
  -5  16   3       62.45       67.55     46.17 o 
  -4  16   3        0.44        8.74     32.12 o 
  -3  16   3      167.55      168.36     26.24 o 
  -2  16   3      245.59      263.50     23.00 o 
  -1  16   3      526.45      490.23     27.29 o 
   0  16   3      193.46      200.41     26.08 o 
   1  16   3      445.74      426.61     26.55 o 
   2  16   3       17.06       16.19     21.70 o 
   3  16   3      220.35      234.87     23.53 o 
   4  16   3       14.09       32.89     30.27 o 
   5  16   3        8.92       16.77     25.30 o 
   6  16   3        2.53       20.07     30.40 o 
   7  16   3        0.74       17.83     28.81 o 
   8  16   3        4.57       -0.97     34.88 o 
   9  16   3        3.24        7.16     40.66 o 
  -9  17   3       51.67      124.80     56.03 o 
  -8  17   3        1.70        2.18     51.28 o 
  -7  17   3       81.54       41.53     49.20 o 
  -6  17   3       84.66       54.50     49.70 o 
  -5  17   3      136.28      184.92     45.27 o 
  -4  17   3       32.54       34.65     33.43 o 
  -3  17   3        8.57       18.37     31.13 o 
  -2  17   3        4.54       21.45     26.22 o 
  -1  17   3       22.65       27.12     22.09 o 
   0  17   3      281.55      290.70     23.77 o 
   1  17   3       17.26       31.83     25.28 o 
   2  17   3      101.83       89.24     26.52 o 
   3  17   3        1.32        0.14     26.26 o 
   4  17   3       41.76       42.35     24.01 o 
   5  17   3      134.78      128.82     25.34 o 
   6  17   3        8.69        7.10     33.40 o 
   7  17   3       28.73       31.26     29.09 o 
   8  17   3        6.97        8.56     38.85 o 
  -9  18   3        5.10       42.75     57.73 o 
  -8  18   3        1.81        4.68     38.11 o 
  -7  18   3        0.25      -39.44     50.37 o 
  -6  18   3        0.12       -9.13     47.50 o 
  -5  18   3        1.73       -0.30     46.67 o 
  -4  18   3        0.01      -25.88     33.52 o 
  -3  18   3       23.34       14.67     31.59 o 
  -2  18   3       29.47       41.99     27.65 o 
  -1  18   3       48.05       75.18     26.34 o 
   0  18   3      115.10      104.52     21.27 o 
   1  18   3        3.20        9.61     27.00 o 
   2  18   3       31.09        7.79     33.29 o 
   3  18   3       18.07        9.87     33.98 o 
   4  18   3        7.90       36.44     27.92 o 
   5  18   3       18.30       25.36     31.27 o 
   6  18   3        0.32      -11.33     34.62 o 
   7  18   3        4.59       -2.98     34.49 o 
   8  18   3        3.91       24.30     41.58 o 
  -8  19   3       46.46       -4.08     39.56 o 
  -7  19   3       52.86       67.81     50.62 o 
  -6  19   3       69.23      123.29     50.30 o 
  -5  19   3       56.74       77.01     35.75 o 
  -4  19   3       46.40       43.32     33.23 o 
  -3  19   3        3.52        2.03     31.98 o 
  -2  19   3       80.07       80.14     30.14 o 
  -1  19   3        1.22       -3.70     29.02 o 
   0  19   3      107.39      106.95     27.92 o 
   1  19   3       18.88       19.23     23.65 o 
   2  19   3       16.18       37.68     28.27 o 
   3  19   3       19.28       24.91     29.15 o 
   4  19   3       45.28       63.64     35.49 o 
   5  19   3       34.30        8.66     40.70 o 
   6  19   3       84.06       91.49     33.24 o 
   7  19   3       25.47        3.12     33.74 o 
  -8  20   3        1.90      -55.74     56.95 o 
  -7  20   3        0.18       50.34     54.38 o 
  -6  20   3        4.66      -49.31     50.44 o 
  -5  20   3        0.25      -33.39     36.58 o 
  -4  20   3       10.74       30.54     34.07 o 
  -3  20   3        2.63       12.88     27.42 o 
  -2  20   3       54.22       79.17     29.01 o 
  -1  20   3        2.54       17.21     28.34 o 
   0  20   3      175.46      226.92     28.86 o 
   1  20   3       12.36        3.63     28.35 o 
   2  20   3       58.79      107.46     29.13 o 
   3  20   3       32.89       39.17     25.29 o 
   4  20   3        6.15       18.68     25.90 o 
   5  20   3       14.99       15.46     24.19 o 
   6  20   3       18.61       72.28     29.69 o 
   7  20   3        1.65       40.33     41.49 o 
  -7  21   3        1.83      -56.03     56.03 o 
  -6  21   3       40.95      116.20     53.88 o 
  -5  21   3        0.70       10.37     35.84 o 
  -4  21   3       29.62       39.56     37.68 o 
  -3  21   3        5.08       -5.61     28.77 o 
  -2  21   3        0.38       23.60     29.00 o 
  -1  21   3       28.38       46.05     28.94 o 
   0  21   3        0.04        8.69     29.10 o 
   1  21   3       16.11       36.61     25.02 o 
   2  21   3        9.68       23.30     29.67 o 
   3  21   3       13.79       13.52     32.13 o 
   4  21   3       14.85        8.99     30.75 o 
   5  21   3        0.77       29.48     28.96 o 
   6  21   3       29.28      -17.64     30.85 o 
  -6  22   3        0.03      -16.70     40.11 o 
  -5  22   3        0.44       59.22     53.99 o 
  -4  22   3        7.42       31.14     52.55 o 
  -3  22   3        9.22       23.61     36.15 o 
  -2  22   3       46.39       57.64     27.86 o 
  -1  22   3        9.77        8.74     30.11 o 
   0  22   3       72.00       89.42     26.19 o 
   1  22   3       52.22       61.70     30.19 o 
   2  22   3       21.58       48.26     30.37 o 
   3  22   3       47.79       79.72     26.99 o 
   4  22   3       14.31       -8.75     34.26 o 
   5  22   3       15.31       21.96     26.60 o 
   6  22   3       18.09       43.25     41.67 o 
  -5  23   3        2.82       87.31     56.88 o 
  -4  23   3        1.16       47.59     53.05 o 
  -3  23   3        4.28       22.25     38.98 o 
  -2  23   3        0.37       -0.73     28.33 o 
  -1  23   3        0.21        5.64     31.17 o 
   0  23   3        0.11       10.01     30.59 o 
   1  23   3        0.62       27.46     31.26 o 
   2  23   3        0.87        3.73     27.20 o 
   3  23   3       10.59       16.10     24.66 o 
   4  23   3        0.34        1.23     30.38 o 
   5  23   3       10.75       17.05     28.58 o 
  -4  24   3        0.00       18.33     42.31 o 
  -3  24   3       25.45       13.78     41.07 o 
  -2  24   3        0.66       36.07     34.91 o 
  -1  24   3       56.38       65.04     29.38 o 
   0  24   3        2.22       14.08     32.23 o 
   1  24   3       34.38       30.92     32.96 o 
   2  24   3        1.01       25.65     33.47 o 
   3  24   3        0.77       30.34     36.20 o 
   4  24   3        4.82        2.10     31.98 o 
  -3  25   3        7.36        4.20     34.97 o 
  -2  25   3        0.01        4.76     34.67 o 
  -1  25   3        1.02       10.39     34.52 o 
   0  25   3        0.15       -9.82     34.28 o 
   1  25   3        2.02       20.76     33.76 o 
   2  25   3        0.80       48.96     36.84 o 
 -12   0   4        1.32       20.42     40.52 o 
 -10   0   4       12.02       42.32     34.12 o 
  -8   0   4       20.62       40.77     41.92 o 
  -6   0   4      360.42      413.19     40.22 o 
  -4   0   4        9.25        8.84     23.84 o 
  -2   0   4     1790.89     1745.75     36.41 o 
   0   0   4     3347.20     3288.99     44.20 o 
   2   0   4      676.77      785.28     29.41 o 
   4   0   4       65.37       87.57     25.34 o 
   6   0   4      209.84      205.88     29.53 o 
   8   0   4        0.79       -5.32     45.98 o 
  10   0   4       73.78       74.90     37.08 o 
 -12   1   4        0.95       17.95     28.63 o 
 -11   1   4        9.57       30.41     25.88 o 
 -10   1   4        2.71       11.27     24.42 o 
  -9   1   4        1.27        9.51     30.75 o 
  -8   1   4      149.28      149.91     29.93 o 
  -7   1   4      122.87      111.74     28.49 o 
  -6   1   4     1323.05     1316.46     33.85 o 
  -5   1   4      225.19      189.62     26.30 o 
  -4   1   4      718.54      706.18     18.32 o 
  -3   1   4      124.03      117.18     15.58 o 
  -2   1   4       87.23      121.04     15.65 o 
  -1   1   4     1737.87     1753.15     25.79 o 
   0   1   4      145.13      130.71     15.20 o 
   1   1   4     2020.14     1966.95     23.40 o 
   2   1   4     2271.64     2397.12     34.91 o 
   3   1   4      470.36      503.93     17.21 o 
   4   1   4       85.97      109.92     16.33 o 
   5   1   4      116.10      104.16     17.18 o 
   6   1   4      497.81      514.84     25.38 o 
   7   1   4       24.60       21.12     30.66 o 
   8   1   4      186.30      182.86     27.41 o 
   9   1   4        2.37      -10.98     24.22 o 
  10   1   4       25.11       29.86     37.49 o 
  11   1   4        2.44      -20.21     34.01 o 
 -12   2   4       16.85       16.75     30.12 o 
 -11   2   4        0.37       28.14     25.58 o 
 -10   2   4       66.00       86.83     27.82 o 
  -9   2   4        3.42       17.85     25.52 o 
  -8   2   4       19.38       17.17     29.10 o 
  -7   2   4       11.59       20.57     27.41 o 
  -6   2   4       21.71       16.19     26.14 o 
  -5   2   4       83.13       57.03     25.29 o 
  -4   2   4      245.90      282.41     18.44 o 
  -3   2   4     2345.32     2432.04     28.49 o 
  -2   2   4     1021.58     1035.73     21.31 o 
  -1   2   4    10130.63    10282.94     49.94 o 
   0   2   4        2.23       11.75     13.94 o 
   1   2   4     1617.64     1646.87     22.38 o 
   2   2   4       91.66       80.42     14.59 o 
   3   2   4       63.32       51.17     15.91 o 
   4   2   4      842.13      784.17     18.19 o 
   5   2   4       21.48       41.67     16.68 o 
   6   2   4      347.05      343.20     25.02 o 
   7   2   4        2.79       31.17     30.50 o 
   8   2   4       27.10       23.69     26.23 o 
   9   2   4        1.69       11.47     28.25 o 
  10   2   4       13.58       76.37     37.69 o 
  11   2   4        8.28        5.08     34.05 o 
 -12   3   4        1.09      -10.44     28.67 o 
 -11   3   4        5.73       -7.30     26.30 o 
 -10   3   4        1.13       10.93     27.45 o 
  -9   3   4       14.30       22.35     25.79 o 
  -8   3   4      112.22      135.56     32.72 o 
  -7   3   4      358.64      361.09     29.77 o 
  -6   3   4      718.58      685.85     27.10 o 
  -5   3   4     1569.55     1557.06     37.68 o 
  -4   3   4      939.15      960.03     21.37 o 
  -3   3   4      413.26      381.04     16.53 o 
  -2   3   4      203.90      218.80     18.54 o 
  -1   3   4       20.32       22.37     17.06 o 
   0   3   4      262.82      242.82     18.51 o 
   1   3   4     1192.62     1129.73     20.92 o 
   2   3   4     2112.24     2234.45     57.92 o 
   3   3   4      483.35      474.24     17.83 o 
   4   3   4      251.96      284.84     17.48 o 
   5   3   4      583.04      531.48     17.82 o 
   6   3   4      597.36      580.25     23.08 o 
   7   3   4       35.00       39.74     21.69 o 
   8   3   4      191.83      171.41     33.38 o 
   9   3   4       20.80       31.61     34.84 o 
  10   3   4        8.76       66.93     72.45 o 
  11   3   4        9.33       22.68     33.11 o 
 -12   4   4       20.30       48.92     28.86 o 
 -11   4   4       45.48       58.34     24.08 o 
 -10   4   4       22.61       33.30     29.53 o 
  -9   4   4        0.14       22.72     23.56 o 
  -8   4   4        2.45        4.67     20.97 o 
  -7   4   4        4.59        8.66     28.00 o 
  -6   4   4        0.27        5.20     22.23 o 
  -5   4   4      456.65      451.40     31.12 o 
  -4   4   4       58.81       40.22     17.52 o 
  -3   4   4     1139.03     1179.51     23.74 o 
  -2   4   4      141.46      165.09     18.50 o 
  -1   4   4     2300.36     2250.30     26.47 o 
   0   4   4      416.88      399.24     16.18 o 
   1   4   4      588.45      607.47     18.30 o 
   2   4   4     1176.35     1202.12     20.84 o 
   3   4   4        3.43       -3.65     15.46 o 
   4   4   4     1488.85     1401.29     23.09 o 
   5   4   4        3.79       15.06     19.56 o 
   6   4   4      756.86      740.10     24.32 o 
   7   4   4      118.87      101.71     22.49 o 
   8   4   4        3.14        4.58     26.43 o 
   9   4   4        0.14      -23.09     27.90 o 
  10   4   4       13.67       29.10     29.93 o 
  11   4   4       14.61       -8.74     42.30 o 
 -12   5   4        7.41       10.99     27.26 o 
 -11   5   4       34.99       44.82     29.11 o 
 -10   5   4        4.55      -12.03     31.16 o 
  -9   5   4      135.92      144.44     30.40 o 
  -8   5   4        0.00       -5.56     26.18 o 
  -7   5   4      820.28      782.48     30.69 o 
  -6   5   4        6.45       12.96     29.54 o 
  -5   5   4      422.29      416.41     24.14 o 
  -4   5   4      134.20      127.41     18.88 o 
  -3   5   4     3192.02     3555.60     35.10 o 
  -2   5   4     2884.40     3080.99     36.32 o 
  -1   5   4      105.45      122.85     16.05 o 
   0   5   4      610.88      715.03     17.24 o 
   1   5   4      845.46      925.98     18.97 o 
   2   5   4      503.95      492.52     18.10 o 
   3   5   4      111.05       97.02     13.87 o 
   4   5   4      424.03      405.95     20.43 o 
   5   5   4      671.27      630.42     20.67 o 
   6   5   4       65.12       76.58     20.49 o 
   7   5   4      246.01      261.07     22.89 o 
   8   5   4       33.80       40.06     33.35 o 
   9   5   4       24.73       13.90     38.22 o 
  10   5   4        0.01       40.72     37.85 o 
  11   5   4       15.46       31.94     41.57 o 
 -12   6   4       18.19        6.61     28.34 o 
 -11   6   4       40.89       57.39     26.71 o 
 -10   6   4        2.05       -5.29     26.98 o 
  -9   6   4       14.94       44.82     30.26 o 
  -8   6   4       54.11       61.46     24.17 o 
  -7   6   4       19.68        6.02     28.75 o 
  -6   6   4        4.02       11.97     24.58 o 
  -5   6   4       31.27       -2.81     30.79 o 
  -4   6   4      162.56      166.30     17.99 o 
  -3   6   4        0.84       12.60     15.28 o 
  -2   6   4       31.82       38.23     15.71 o 
  -1   6   4      272.20      328.57     18.97 o 
   0   6   4     1960.77     2124.93     37.78 o 
   1   6   4     1820.08     1791.86     22.47 o 
   2   6   4       61.54       58.92     17.69 o 
   3   6   4      457.22      497.14     20.10 o 
   4   6   4       48.97       45.14     17.07 o 
   5   6   4        0.89       19.99     17.72 o 
   6   6   4       15.12       37.89     23.61 o 
   7   6   4        0.59       24.13     25.41 o 
   8   6   4       80.20       83.86     23.88 o 
   9   6   4       22.37       47.73     29.32 o 
  10   6   4        0.32       28.25     30.65 o 
  11   6   4       23.32       66.08     42.99 o 
 -12   7   4       13.96       33.85     58.58 o 
 -11   7   4       16.64       35.44     31.77 o 
 -10   7   4       77.43       77.46     28.77 o 
  -9   7   4      107.34      130.11     35.65 o 
  -8   7   4       74.89       76.01     26.99 o 
  -7   7   4      738.69      742.16     37.42 o 
  -6   7   4       36.86       33.36     30.61 o 
  -5   7   4      189.94      178.58     24.46 o 
  -4   7   4       18.77       22.29     18.22 o 
  -3   7   4        6.23        8.96     14.93 o 
  -2   7   4        1.15        7.98     17.63 o 
  -1   7   4        0.04        4.20     14.41 o 
   0   7   4       28.45       35.31     15.53 o 
   1   7   4     3684.55     3635.27     33.78 o 
   2   7   4       12.76       18.53     15.64 o 
   3   7   4        9.90       10.98     20.87 o 
   4   7   4      175.49      170.58     19.75 o 
   5   7   4      216.30      214.68     23.95 o 
   6   7   4       64.44       83.09     21.26 o 
   7   7   4      195.14      206.37     26.44 o 
   8   7   4       74.55       62.94     33.70 o 
   9   7   4        6.96        8.23     35.84 o 
  10   7   4       23.46       34.38     39.14 o 
 -11   8   4       22.90       18.54     39.10 o 
 -10   8   4        6.01       20.58     35.84 o 
  -9   8   4        0.86      -11.61     46.49 o 
  -8   8   4       63.74       68.33     31.23 o 
  -7   8   4      273.00      238.59     41.76 o 
  -6   8   4       19.45       12.80     38.34 o 
  -5   8   4      328.83      278.84     40.11 o 
  -4   8   4        0.30        4.10     24.50 o 
  -3   8   4       63.95       61.47     17.88 o 
  -2   8   4       14.00       28.67     19.57 o 
  -1   8   4      609.41      654.02     18.48 o 
   0   8   4      432.93      460.39     17.81 o 
   1   8   4        1.26        8.57     19.52 o 
   2   8   4      953.66      900.68     25.43 o 
   3   8   4       62.45       57.04     18.60 o 
   4   8   4       41.06       56.03     19.14 o 
   5   8   4      191.06      182.18     21.26 o 
   6   8   4      137.63      145.64     25.56 o 
   7   8   4        4.33       10.33     21.92 o 
   8   8   4        0.79       28.34     33.41 o 
   9   8   4        7.64      -28.29     37.01 o 
  10   8   4        2.81       24.78     39.48 o 
 -11   9   4        0.22       17.00     37.03 o 
 -10   9   4        4.47      -10.33     37.81 o 
  -9   9   4       12.15       51.03     46.72 o 
  -8   9   4       72.03       64.57     43.48 o 
  -7   9   4      211.97      215.14     43.39 o 
  -6   9   4       97.09       77.35     40.20 o 
  -5   9   4       42.67       21.04     39.95 o 
  -4   9   4      111.83      107.73     38.82 o 
  -3   9   4       25.26       25.36     17.03 o 
  -2   9   4       54.51       53.92     18.12 o 
  -1   9   4       17.01       48.70     20.48 o 
   0   9   4     2159.44     2313.22     40.52 o 
   1   9   4      334.07      296.82     22.01 o 
   2   9   4       25.74       35.93     20.95 o 
   3   9   4        1.35       14.05     21.72 o 
   4   9   4       72.50       89.06     23.09 o 
   5   9   4      208.71      220.67     24.50 o 
   6   9   4      339.42      348.06     26.76 o 
   7   9   4       17.96       42.17     22.96 o 
   8   9   4        9.14       22.95     27.92 o 
   9   9   4        1.25       20.86     36.56 o 
  10   9   4        3.95       -3.05     40.28 o 
 -11  10   4        2.62       16.31     55.05 o 
 -10  10   4       21.27       -0.11     50.00 o 
  -9  10   4        6.23       19.71     47.29 o 
  -8  10   4        0.42        7.64     46.12 o 
  -7  10   4        7.82       -9.27     30.01 o 
  -6  10   4       14.09       22.05     28.15 o 
  -5  10   4      205.21      212.04     30.24 o 
  -4  10   4      119.53      124.23     40.02 o 
  -3  10   4       10.42        9.70     22.12 o 
  -2  10   4      754.86      733.71     22.30 o 
  -1  10   4       18.34       26.92     18.18 o 
   0  10   4     1360.36     1345.92     31.49 o 
   1  10   4       17.15       30.61     21.78 o 
   2  10   4      611.09      593.85     23.82 o 
   3  10   4      226.24      217.55     22.80 o 
   4  10   4       76.58       71.40     23.36 o 
   5  10   4       26.41       38.30     24.41 o 
   6  10   4      143.26      169.76     26.63 o 
   7  10   4        2.13       13.96     23.60 o 
   8  10   4       13.58       40.94     28.88 o 
   9  10   4        0.42       38.28     40.92 o 
  10  10   4        0.18        4.45     33.47 o 
 -11  11   4        1.72       14.39     56.79 o 
 -10  11   4       18.50       15.97     52.57 o 
  -9  11   4        0.36       -6.59     35.04 o 
  -8  11   4      143.46      187.40     35.04 o 
  -7  11   4       33.18       70.54     42.70 o 
  -6  11   4      244.49      242.86     42.59 o 
  -5  11   4      134.86      108.56     29.05 o 
  -4  11   4      143.09      108.72     29.30 o 
  -3  11   4      590.65      580.84     26.19 o 
  -2  11   4      237.23      244.78     22.60 o 
  -1  11   4       45.88       52.21     21.08 o 
   0  11   4        3.31        9.20     21.28 o 
   1  11   4      224.63      191.35     19.88 o 
   2  11   4      222.87      203.81     23.12 o 
   3  11   4       70.88       74.26     22.59 o 
   4  11   4       18.48       30.76     23.70 o 
   5  11   4        0.02        7.15     21.75 o 
   6  11   4      188.07      173.72     22.99 o 
   7  11   4        4.56       -1.17     27.49 o 
   8  11   4       33.06       51.82     26.66 o 
   9  11   4        1.07       -4.60     31.04 o 
  10  11   4       13.10       18.53     35.91 o 
 -11  12   4        6.16       41.05     41.37 o 
 -10  12   4       48.94       60.83     36.14 o 
  -9  12   4        5.68       25.86     49.45 o 
  -8  12   4        4.36       14.43     45.18 o 
  -7  12   4        2.68       11.27     43.30 o 
  -6  12   4       24.91       65.63     42.15 o 
  -5  12   4        0.88       23.06     40.77 o 
  -4  12   4      115.08      118.84     30.04 o 
  -3  12   4      123.08      116.25     24.96 o 
  -2  12   4      178.43      158.06     20.07 o 
  -1  12   4      240.74      232.88     19.65 o 
   0  12   4      664.97      690.15     22.89 o 
   1  12   4      552.46      544.40     24.67 o 
   2  12   4      126.97      138.36     22.94 o 
   3  12   4       60.73       61.57     23.44 o 
   4  12   4      307.64      292.01     25.51 o 
   5  12   4       55.04       66.90     25.36 o 
   6  12   4       34.59       61.23     26.88 o 
   7  12   4        4.22       -4.05     28.24 o 
   8  12   4       14.26       26.42     29.75 o 
   9  12   4        4.63       11.38     37.95 o 
  10  12   4        0.92      -20.49     73.38 o 
 -10  13   4        2.17       35.29     54.75 o 
  -9  13   4       16.28       17.14     35.61 o 
  -8  13   4       55.68       83.16     47.02 o 
  -7  13   4      281.81      358.60     46.49 o 
  -6  13   4      226.23      170.74     44.70 o 
  -5  13   4      399.98      385.56     32.90 o 
  -4  13   4      140.03      113.65     42.63 o 
  -3  13   4      161.07      183.26     23.45 o 
  -2  13   4      174.92      154.41     23.73 o 
  -1  13   4       52.64       70.67     23.14 o 
   0  13   4       34.46       37.22     17.34 o 
   1  13   4        1.88        6.61     17.59 o 
   2  13   4       40.95       71.97     28.12 o 
   3  13   4       32.97       37.28     21.52 o 
   4  13   4      110.67       99.18     25.28 o 
   5  13   4       75.14       70.76     22.77 o 
   6  13   4      142.83      134.82     24.15 o 
   7  13   4       17.68       29.53     32.43 o 
   8  13   4       27.67       39.45     28.08 o 
   9  13   4       12.52       35.38     32.54 o 
 -10  14   4       22.06       21.32     38.23 o 
  -9  14   4        2.39      -49.70     49.70 o 
  -8  14   4        8.84       15.81     47.70 o 
  -7  14   4        6.14       18.56     32.67 o 
  -6  14   4        0.12      -21.62     31.46 o 
  -5  14   4       19.89       21.73     43.67 o 
  -4  14   4        7.84       22.33     30.20 o 
  -3  14   4       14.64        7.22     27.89 o 
  -2  14   4       70.74       83.84     23.42 o 
  -1  14   4      641.61      604.57     33.30 o 
   0  14   4        2.73        3.83     20.54 o 
   1  14   4      171.51      199.68     24.71 o 
   2  14   4        7.07       14.55     21.00 o 
   3  14   4       29.17       37.95     25.04 o 
   4  14   4       23.00       56.68     22.56 o 
   5  14   4        3.95       12.33     26.40 o 
   6  14   4       17.10       19.22     27.69 o 
   7  14   4       13.65       31.45     26.31 o 
   8  14   4        1.40       -1.05     35.21 o 
   9  14   4        0.45       34.20     43.99 o 
 -10  15   4        0.49      -28.15     57.07 o 
  -9  15   4       12.41       77.42     38.37 o 
  -8  15   4        1.23       16.48     35.52 o 
  -7  15   4       67.89       92.49     47.73 o 
  -6  15   4       50.41       97.45     45.87 o 
  -5  15   4       21.74       57.85     30.95 o 
  -4  15   4       20.66       83.52     43.21 o 
  -3  15   4       94.56       77.69     24.94 o 
  -2  15   4        4.86       16.92     29.36 o 
  -1  15   4       12.52       18.53     20.97 o 
   0  15   4       29.52       20.34     24.66 o 
   1  15   4        1.71        5.25     18.86 o 
   2  15   4        0.54        1.13     19.14 o 
   3  15   4        6.11       -4.85     25.34 o 
   4  15   4        6.27       -3.22     26.39 o 
   5  15   4      255.47      270.37     28.56 o 
   6  15   4        1.64       16.36     30.00 o 
   7  15   4       85.45      179.07     64.33 o 
   8  15   4        6.03       25.03     32.04 o 
   9  15   4       24.07       55.91     45.65 o 
  -9  16   4        3.57       43.96     53.14 o 
  -8  16   4        4.46       17.87     50.64 o 
  -7  16   4       33.36       31.00     48.60 o 
  -6  16   4        9.48       25.01     45.89 o 
  -5  16   4       71.82      104.91     33.89 o 
  -4  16   4       12.42       13.06     43.53 o 
  -3  16   4       55.52       63.37     31.73 o 
  -2  16   4       53.46       60.14     22.86 o 
  -1  16   4       35.50       46.06     31.22 o 
   0  16   4       83.46      104.16     22.20 o 
   1  16   4      105.45      114.36     25.42 o 
   2  16   4        1.91       24.43     20.02 o 
   3  16   4      137.29      169.16     27.24 o 
   4  16   4        0.32      -18.54     27.43 o 
   5  16   4       28.47       39.89     30.35 o 
   6  16   4        2.29       12.57     28.93 o 
   7  16   4       10.53       16.31     30.59 o 
   8  16   4        2.90       22.38     42.12 o 
  -9  17   4       30.74       73.45     56.17 o 
  -8  17   4        0.52       82.88     52.39 o 
  -7  17   4      102.22       75.77     36.94 o 
  -6  17   4       46.17       41.19     34.30 o 
  -5  17   4       44.63       83.89     47.45 o 
  -4  17   4       59.85       80.31     33.09 o 
  -3  17   4       46.77       33.89     31.61 o 
  -2  17   4       18.41       33.16     27.99 o 
  -1  17   4        0.77       -1.18     26.35 o 
   0  17   4       30.00       31.24     22.60 o 
   1  17   4      114.45      144.15     26.73 o 
   2  17   4       83.72       80.35     22.91 o 
   3  17   4        0.98        1.19     23.58 o 
   4  17   4       57.36       86.29     29.51 o 
   5  17   4       54.44       61.37     32.51 o 
   6  17   4       20.76       12.50     33.19 o 
   7  17   4       27.40       51.60     33.70 o 
   8  17   4        1.21        3.69     35.67 o 
  -8  18   4        2.24       39.08     54.20 o 
  -7  18   4       27.18       25.88     36.07 o 
  -6  18   4        3.77       13.68     34.19 o 
  -5  18   4       43.95       41.44     48.90 o 
  -4  18   4       22.73       50.99     34.76 o 
  -3  18   4       45.36       50.19     26.55 o 
  -2  18   4       27.24       49.72     23.29 o 
  -1  18   4       14.79       11.07     23.57 o 
   0  18   4       70.41       69.87     27.50 o 
   1  18   4      121.15      114.56     26.99 o 
   2  18   4        8.88       15.79     23.49 o 
   3  18   4       22.73       66.81     27.77 o 
   4  18   4       16.85       33.30     28.48 o 
   5  18   4       10.96       19.74     31.73 o 
   6  18   4        5.68       18.23     32.80 o 
   7  18   4        3.37       16.31     37.62 o 
  -8  19   4       64.25       84.37     40.18 o 
  -7  19   4       28.36        9.18     54.18 o 
  -6  19   4       79.81       78.50     36.64 o 
  -5  19   4       25.91       21.43     49.49 o 
  -4  19   4       18.88       53.07     48.60 o 
  -3  19   4        0.01        2.59     27.18 o 
  -2  19   4        0.09       -3.12     27.61 o 
  -1  19   4        0.02      -11.72     29.60 o 
   0  19   4       52.70       46.69     28.10 o 
   1  19   4        1.98      -18.90     28.13 o 
   2  19   4       83.34       82.52     34.62 o 
   3  19   4        8.48        5.12     24.63 o 
   4  19   4        0.63        4.81     24.71 o 
   5  19   4        5.01       25.71     32.66 o 
   6  19   4       40.53       31.05     36.21 o 
   7  19   4        4.76      -10.42     33.63 o 
  -7  20   4        3.03       32.45     54.54 o 
  -6  20   4        6.41       12.00     51.10 o 
  -5  20   4       13.79       15.92     51.93 o 
  -4  20   4        4.19       12.51     50.57 o 
  -3  20   4        1.55        0.57     33.24 o 
  -2  20   4       60.67       57.32     28.82 o 
  -1  20   4        6.91       15.12     28.59 o 
   0  20   4       59.97       78.93     29.32 o 
   1  20   4       17.03       44.26     28.77 o 
   2  20   4       63.29      116.20     36.16 o 
   3  20   4        2.20       20.00     36.23 o 
   4  20   4       32.12       60.07     37.26 o 
   5  20   4        2.08      -11.97     38.17 o 
   6  20   4        8.14       10.82     35.21 o 
  -7  21   4        1.90       94.51     57.20 o 
  -6  21   4       21.33       21.25     39.15 o 
  -5  21   4        6.69       16.87     52.80 o 
  -4  21   4       27.50       58.56     52.57 o 
  -3  21   4        9.08       30.56     35.38 o 
  -2  21   4        0.86       47.58     33.06 o 
  -1  21   4       38.12       28.98     29.62 o 
   0  21   4        0.09        8.36     25.77 o 
   1  21   4       24.71       40.22     26.07 o 
   2  21   4        0.25       -6.95     30.02 o 
   3  21   4        4.56       10.07     30.60 o 
   4  21   4       21.97       10.94     34.10 o 
   5  21   4        0.89       -5.79     41.15 o 
   6  21   4       45.27       55.14     30.68 o 
  -6  22   4        8.81      -24.58     41.72 o 
  -5  22   4        7.31       -3.28     56.86 o 
  -4  22   4        0.02       25.63     52.71 o 
  -3  22   4        0.12        0.83     35.19 o 
  -2  22   4       46.77       69.25     33.05 o 
  -1  22   4        1.18       37.27     31.96 o 
   0  22   4       45.20       51.77     26.71 o 
   1  22   4       35.01       51.53     26.21 o 
   2  22   4        6.06        5.74     27.09 o 
   3  22   4       54.49       59.79     27.59 o 
   4  22   4        7.09       31.19     27.76 o 
   5  22   4       32.97       50.08     29.73 o 
  -5  23   4        1.43       51.28     58.37 o 
  -4  23   4       21.56       28.20     40.68 o 
  -3  23   4        0.45      -16.45     32.00 o 
  -2  23   4        0.53        6.37     36.17 o 
  -1  23   4        3.17       29.36     31.49 o 
   0  23   4        1.97       18.27     31.77 o 
   1  23   4        1.42       -4.26     31.25 o 
   2  23   4        0.06       15.35     27.90 o 
   3  23   4       15.52       34.58     33.25 o 
   4  23   4        0.73       46.71     31.03 o 
  -4  24   4        0.04       36.14     40.71 o 
  -3  24   4        0.60       23.04     33.08 o 
  -2  24   4        8.47       17.78     37.72 o 
  -1  24   4       28.75       10.09     33.46 o 
   0  24   4        3.88      -12.87     32.91 o 
   1  24   4       20.83       49.13     33.74 o 
   2  24   4        0.11       20.57     34.16 o 
   3  24   4        0.12       13.15     30.77 o 
  -2  25   4        4.40       15.35     35.46 o 
  -1  25   4        0.17       14.54     34.86 o 
   0  25   4        0.08       -7.59     34.77 o 
   1  25   4        2.23       51.06     30.65 o 
 -12   0   5       46.60       62.84     41.10 o 
 -10   0   5       72.01       71.73     34.53 o 
  -8   0   5       53.26       65.83     42.38 o 
  -6   0   5      164.51      155.50     38.37 o 
  -4   0   5      534.58      562.93     28.82 o 
  -2   0   5     1605.39     1714.54     30.13 o 
   0   0   5     1435.89     1329.80     31.95 o 
   2   0   5     3420.97     3481.82     37.59 o 
   4   0   5      506.59      502.40     24.47 o 
   6   0   5       89.45      106.90     25.26 o 
   8   0   5        7.48       19.89     47.36 o 
  10   0   5       34.77       63.40     37.86 o 
 -12   1   5        0.61       13.62     29.23 o 
 -11   1   5        5.30       29.06     27.53 o 
 -10   1   5        0.39      -21.88     34.26 o 
  -9   1   5       63.25       76.49     31.52 o 
  -8   1   5      247.21      221.71     31.01 o 
  -7   1   5        8.80        8.12     28.71 o 
  -6   1   5     2777.27     2612.35     37.43 o 
  -5   1   5       43.94       42.24     18.01 o 
  -4   1   5     2602.50     2528.92     29.34 o 
  -3   1   5      181.42      175.48     17.26 o 
  -2   1   5      664.68      740.50     19.26 o 
  -1   1   5      396.93      445.39     18.79 o 
   0   1   5       93.34       81.49     15.66 o 
   1   1   5     1471.94     1442.95     20.31 o 
   2   1   5      164.25      151.02     14.26 o 
   3   1   5      336.75      345.58     17.31 o 
   4   1   5      438.65      424.13     18.23 o 
   5   1   5       67.07       85.82     19.53 o 
   6   1   5      342.30      345.95     18.97 o 
   7   1   5        1.97        3.70     19.90 o 
   8   1   5       34.57       47.83     33.69 o 
   9   1   5        0.54      -10.65     29.09 o 
  10   1   5        9.70       34.75     38.53 o 
  11   1   5        0.22       14.75     61.17 o 
 -12   2   5       14.45       29.77     27.27 o 
 -11   2   5        2.85       26.42     24.24 o 
 -10   2   5       26.94       22.04     28.18 o 
  -9   2   5        0.54       11.86     31.62 o 
  -8   2   5       69.31      100.47     30.62 o 
  -7   2   5        2.13       -5.12     27.28 o 
  -6   2   5        1.45        7.83     21.67 o 
  -5   2   5       27.35       29.43     16.15 o 
  -4   2   5     1602.89     1567.16     23.30 o 
  -3   2   5      297.62      322.90     15.85 o 
  -2   2   5     3349.50     3501.22     30.15 o 
  -1   2   5     1233.99     1174.02     19.43 o 
   0   2   5      786.06      725.99     17.92 o 
   1   2   5      149.69      151.13     16.50 o 
   2   2   5       37.43       44.38     14.81 o 
   3   2   5      290.81      265.38     17.17 o 
   4   2   5      238.90      224.81     16.08 o 
   5   2   5        4.15       12.74     15.54 o 
   6   2   5       13.93       21.95     15.89 o 
   7   2   5       47.37       56.52     22.78 o 
   8   2   5        9.15       21.38     27.24 o 
   9   2   5        1.87       10.91     35.77 o 
  10   2   5       21.32       29.54     31.88 o 
  11   2   5        3.31       24.83     60.53 o 
 -12   3   5       13.22      -10.08     25.97 o 
 -11   3   5       12.11       19.43     30.35 o 
 -10   3   5       12.90       28.34     29.54 o 
  -9   3   5       73.71       96.87     32.31 o 
  -8   3   5      237.91      243.74     26.55 o 
  -7   3   5      134.63      148.66     25.90 o 
  -6   3   5      622.05      565.31     31.65 o 
  -5   3   5      113.64      104.74     18.90 o 
  -4   3   5        4.70       -1.17     15.72 o 
  -3   3   5      274.23      295.22     16.30 o 
  -2   3   5      627.34      716.43     17.24 o 
  -1   3   5      214.49      211.64     16.49 o 
   0   3   5        3.00        7.86     13.77 o 
   1   3   5        6.27       13.43     14.92 o 
   2   3   5      373.38      385.73     15.41 o 
   3   3   5       63.15       74.16     16.43 o 
   4   3   5      238.82      252.25     15.08 o 
   5   3   5      153.28      167.39     17.03 o 
   6   3   5     1005.58      996.04     59.86 o 
   7   3   5       65.65       76.61     20.27 o 
   8   3   5      118.83      132.63     28.27 o 
   9   3   5       38.18       48.05     35.63 o 
  10   3   5        8.99        6.02     28.08 o 
 -12   4   5        7.32       19.54     26.22 o 
 -11   4   5       28.81       35.81     34.54 o 
 -10   4   5       40.19       44.12     28.56 o 
  -9   4   5        0.07        4.59     30.08 o 
  -8   4   5        9.77       28.34     24.21 o 
  -7   4   5      173.30      163.44     24.91 o 
  -6   4   5      366.03      356.20     24.98 o 
  -5   4   5        1.40        6.21     20.12 o 
  -4   4   5      143.84      164.94     19.16 o 
  -3   4   5      251.35      233.90     17.24 o 
  -2   4   5       64.81       92.82     14.87 o 
  -1   4   5      213.69      183.73     14.05 o 
   0   4   5      985.77     1108.99     19.77 o 
   1   4   5     1487.39     1517.12     21.06 o 
   2   4   5       31.17       42.83     14.53 o 
   3   4   5       11.70       34.49     16.44 o 
   4   4   5      364.48      364.87     18.08 o 
   5   4   5       82.28       81.31     20.34 o 
   6   4   5       74.05       75.64     24.62 o 
   7   4   5       84.90       63.54     22.94 o 
   8   4   5        5.33      -12.03     28.27 o 
   9   4   5        0.45        3.30     29.51 o 
  10   4   5       12.11       14.48     32.01 o 
 -12   5   5       19.76       22.96     32.56 o 
 -11   5   5       45.46       61.37     29.39 o 
 -10   5   5       12.90       26.72     30.15 o 
  -9   5   5      215.40      212.16     24.69 o 
  -8   5   5       22.06       26.37     27.35 o 
  -7   5   5      720.17      682.56     28.06 o 
  -6   5   5       19.24       19.04     22.97 o 
  -5   5   5      344.87      341.80     18.57 o 
  -4   5   5      682.99      708.19     21.07 o 
  -3   5   5        1.89       -1.91     17.95 o 
  -2   5   5     2183.57     2354.66     26.65 o 
  -1   5   5      221.98      238.51     14.50 o 
   0   5   5     1433.08     1469.26     25.03 o 
   1   5   5       24.30       24.19     14.61 o 
   2   5   5      425.04      395.97     17.80 o 
   3   5   5       11.30       16.21     14.83 o 
   4   5   5        8.18       17.42     19.17 o 
   5   5   5      246.73      237.02     21.07 o 
   6   5   5        7.34       17.00     24.47 o 
   7   5   5      186.69      184.71     23.92 o 
   8   5   5       19.25       42.16     24.00 o 
   9   5   5       21.73       39.43     30.72 o 
  10   5   5        1.85       25.41     40.03 o 
 -12   6   5       12.86       79.04     50.94 o 
 -11   6   5       16.40       37.30     35.73 o 
 -10   6   5        4.06        1.32     33.21 o 
  -9   6   5       15.04       27.04     32.40 o 
  -8   6   5       69.27       44.49     29.23 o 
  -7   6   5      188.43      198.00     33.31 o 
  -6   6   5        1.60       17.61     29.98 o 
  -5   6   5       20.41       13.82     17.08 o 
  -4   6   5      278.37      256.07     16.74 o 
  -3   6   5      129.63      141.63     15.44 o 
  -2   6   5        0.81       18.51     17.70 o 
  -1   6   5      259.75      220.29     17.07 o 
   0   6   5     2120.28     2192.74     23.72 o 
   1   6   5        1.19       11.84     15.56 o 
   2   6   5       63.77       71.15     14.78 o 
   3   6   5       93.82       99.43     18.85 o 
   4   6   5       11.29      -13.32     19.30 o 
   5   6   5      148.36      138.34     21.20 o 
   6   6   5       29.15       31.14     21.33 o 
   7   6   5       12.67        9.78     26.23 o 
   8   6   5       13.87       -5.58     24.48 o 
   9   6   5       50.08       35.81     29.44 o 
  10   6   5        1.21       12.23     40.44 o 
 -11   7   5        1.34        6.04     34.85 o 
 -10   7   5       53.08       73.87     38.54 o 
  -9   7   5       20.11       26.39     28.26 o 
  -8   7   5       73.44       80.20     32.98 o 
  -7   7   5      369.07      381.14     28.85 o 
  -6   7   5       13.30       38.87     32.56 o 
  -5   7   5        0.03       14.24     24.81 o 
  -4   7   5       20.82        8.22     16.83 o 
  -3   7   5        0.37        7.54     14.98 o 
  -2   7   5      179.91      196.12     17.31 o 
  -1   7   5       96.16       97.00     16.44 o 
   0   7   5       44.86       60.26     17.62 o 
   1   7   5        1.91      -10.39     17.96 o 
   2   7   5      319.64      301.30     15.96 o 
   3   7   5        0.85        2.22     15.26 o 
   4   7   5      661.89      635.63     22.86 o 
   5   7   5       62.35       87.40     24.22 o 
   6   7   5      175.13      162.27     26.26 o 
   7   7   5       68.96       94.13     26.85 o 
   8   7   5        3.52       10.04     28.89 o 
   9   7   5        0.11        7.58     30.15 o 
  10   7   5        9.53       -0.09     32.85 o 
 -11   8   5        6.08       66.27     39.21 o 
 -10   8   5        0.02       15.99     34.81 o 
  -9   8   5        0.03       -2.96     47.36 o 
  -8   8   5       39.57       35.73     32.72 o 
  -7   8   5       36.53       23.15     30.98 o 
  -6   8   5       42.91       54.01     36.02 o 
  -5   8   5      630.73      596.60     28.15 o 
  -4   8   5      230.85      207.64     21.84 o 
  -3   8   5      255.26      266.19     18.79 o 
  -2   8   5      536.78      533.96     17.30 o 
  -1   8   5     1337.20     1387.53     21.57 o 
   0   8   5      154.11      143.38     15.29 o 
   1   8   5      237.00      241.62     16.05 o 
   2   8   5      259.91      271.57     17.49 o 
   3   8   5      290.23      273.75     20.68 o 
   4   8   5       19.63       23.30     18.07 o 
   5   8   5       53.11       56.61     20.88 o 
   6   8   5        1.81       10.46     25.51 o 
   7   8   5       13.30        7.99     21.19 o 
   8   8   5        4.56       -5.70     22.29 o 
   9   8   5        4.79        7.91     31.52 o 
  10   8   5       12.21       27.19     33.32 o 
 -11   9   5        2.48      -26.00     39.47 o 
 -10   9   5       22.04       -0.05     37.63 o 
  -9   9   5        0.02      -15.44     48.28 o 
  -8   9   5       24.64        8.17     30.89 o 
  -7   9   5       16.15        6.03     42.75 o 
  -6   9   5      199.52      228.56     41.85 o 
  -5   9   5      112.28      115.69     40.59 o 
  -4   9   5       12.74       24.73     17.17 o 
  -3   9   5      192.86      181.60     21.44 o 
  -2   9   5        0.04       -9.14     17.46 o 
  -1   9   5      492.83      509.29     20.23 o 
   0   9   5       31.86       27.82     14.02 o 
   1   9   5      154.59      150.03     16.96 o 
   2   9   5       70.24       76.38     16.04 o 
   3   9   5       19.26       14.36     22.70 o 
   4   9   5      654.72      644.64     25.90 o 
   5   9   5        2.20        7.14     20.87 o 
   6   9   5      256.26      231.06     21.46 o 
   7   9   5       21.82       29.87     23.25 o 
   8   9   5       62.97       60.44     29.66 o 
   9   9   5        0.69       26.89     30.33 o 
  10   9   5        2.02       16.55     34.12 o 
 -11  10   5        3.19       44.08     39.65 o 
 -10  10   5       13.81       37.84     36.97 o 
  -9  10   5       11.31       10.90     47.80 o 
  -8  10   5        1.03       -4.13     32.93 o 
  -7  10   5       58.61       48.12     45.00 o 
  -6  10   5        0.50      -14.04     29.42 o 
  -5  10   5        2.62       34.21     40.32 o 
  -4  10   5      132.42      120.90     25.78 o 
  -3  10   5      507.37      509.04     25.88 o 
  -2  10   5     1119.64     1096.61     24.28 o 
  -1  10   5        0.55        6.20     17.86 o 
   0  10   5     1476.86     1500.96     25.90 o 
   1  10   5        6.94       -0.80     21.68 o 
   2  10   5      662.02      608.88     24.83 o 
   3  10   5       81.98       84.80     17.96 o 
   4  10   5       68.11       52.49     24.10 o 
   5  10   5       21.67       34.04     22.21 o 
   6  10   5       65.94       45.50     20.44 o 
   7  10   5       16.96       13.33     23.98 o 
   8  10   5        2.90       17.79     29.82 o 
   9  10   5        1.80        3.16     40.11 o 
  10  10   5        2.56       46.67     34.75 o 
 -11  11   5        7.15      -12.44     41.28 o 
 -10  11   5       22.04       44.47     52.59 o 
  -9  11   5        0.59      -18.95     35.50 o 
  -8  11   5      155.00      133.68     33.16 o 
  -7  11   5        0.21       25.54     31.62 o 
  -6  11   5     1053.42     1058.33     48.78 o 
  -5  11   5      214.16      206.63     42.91 o 
  -4  11   5      192.18      188.51     23.65 o 
  -3  11   5        0.09       -5.52     22.91 o 
  -2  11   5       75.99       88.33     22.58 o 
  -1  11   5        1.86       11.31     18.39 o 
   0  11   5      178.14      183.39     19.52 o 
   1  11   5      101.73      103.03     16.54 o 
   2  11   5       89.56      130.45     23.39 o 
   3  11   5        0.05       -0.47     20.10 o 
   4  11   5      120.03      134.84     24.77 o 
   5  11   5       57.08       76.87     25.86 o 
   6  11   5      132.98      122.41     27.77 o 
   7  11   5       37.40       43.53     28.92 o 
   8  11   5       34.29       59.02     31.20 o 
   9  11   5        1.18       31.58     39.33 o 
 -10  12   5       11.77      -43.80     52.75 o 
  -9  12   5        5.93       21.71     35.13 o 
  -8  12   5        0.02       71.77     48.19 o 
  -7  12   5        1.82       11.08     31.55 o 
  -6  12   5        3.48        7.39     42.84 o 
  -5  12   5       46.95       83.20     42.95 o 
  -4  12   5      600.59      620.53     39.94 o 
  -3  12   5      117.10      129.81     23.78 o 
  -2  12   5      397.70      406.03     21.40 o 
  -1  12   5      567.94      574.64     24.81 o 
   0  12   5      271.00      267.40     20.85 o 
   1  12   5       80.14       92.93     20.47 o 
   2  12   5        0.12       -3.65     23.38 o 
   3  12   5       33.73       42.66     20.86 o 
   4  12   5       33.99       30.29     21.43 o 
   5  12   5        4.29        0.43     22.66 o 
   6  12   5       50.74       49.14     27.81 o 
   7  12   5        3.55       14.62     28.81 o 
   8  12   5        6.14        1.85     26.11 o 
   9  12   5        5.42       47.21     40.79 o 
 -10  13   5        0.01       22.81     55.21 o 
  -9  13   5       28.50       56.70     52.18 o 
  -8  13   5       67.97      134.30     50.23 o 
  -7  13   5      110.87       99.77     45.91 o 
  -6  13   5      317.99      338.73     46.33 o 
  -5  13   5      462.63      489.21     45.48 o 
  -4  13   5      491.04      484.33     37.84 o 
  -3  13   5       51.74       53.37     24.35 o 
  -2  13   5       39.24       43.63     20.18 o 
  -1  13   5        6.15        5.29     20.00 o 
   0  13   5        9.42       12.27     21.03 o 
   1  13   5       34.86       40.90     18.50 o 
   2  13   5        7.99        3.11     24.15 o 
   3  13   5      165.85      179.95     22.70 o 
   4  13   5        0.03        9.79     22.06 o 
   5  13   5       61.26       58.11     26.97 o 
   6  13   5       81.08       91.76     24.22 o 
   7  13   5       34.89       40.35     25.14 o 
   8  13   5       21.11       56.29     33.34 o 
   9  13   5        1.75      -16.53     54.28 o 
 -10  14   5       10.06        9.38     40.43 o 
  -9  14   5        3.28       34.07     36.44 o 
  -8  14   5       17.98      -22.14     34.19 o 
  -7  14   5        0.29       27.51     34.60 o 
  -6  14   5        6.65       59.22     32.84 o 
  -5  14   5        4.06       35.24     31.48 o 
  -4  14   5       37.04       41.10     30.13 o 
  -3  14   5      202.00      230.14     34.75 o 
  -2  14   5      104.44       91.43     21.04 o 
  -1  14   5      262.44      264.40     21.54 o 
   0  14   5        1.56       10.10     24.52 o 
   1  14   5      256.66      249.64     22.17 o 
   2  14   5       10.41       22.56     23.26 o 
   3  14   5       25.48       24.74     22.26 o 
   4  14   5        1.48       14.15     22.33 o 
   5  14   5        3.21      -11.61     21.17 o 
   6  14   5        0.19       16.88     28.25 o 
   7  14   5        3.42       17.49     31.61 o 
   8  14   5        1.44       11.12     27.56 o 
   9  14   5        3.19       34.98     41.79 o 
 -10  15   5        0.76        5.92     57.50 o 
  -9  15   5       15.39       45.00     53.46 o 
  -8  15   5        1.11       23.06     50.96 o 
  -7  15   5      157.63      220.17     49.56 o 
  -6  15   5        9.70       41.21     46.40 o 
  -5  15   5      175.35      227.23     47.38 o 
  -4  15   5        9.69       46.92     43.92 o 
  -3  15   5       14.76       28.07     34.08 o 
  -2  15   5        1.05        3.63     19.61 o 
  -1  15   5       34.06       19.91     25.27 o 
   0  15   5       21.63       33.04     22.02 o 
   1  15   5       53.55       70.42     25.20 o 
   2  15   5       30.09       48.18     25.93 o 
   3  15   5        3.93       10.68     22.74 o 
   4  15   5        1.00        1.90     27.58 o 
   5  15   5       57.36       63.55     29.69 o 
   6  15   5        0.35       -7.45     28.66 o 
   7  15   5       54.82       79.81     31.16 o 
   8  15   5        0.12       30.69     32.81 o 
  -9  16   5        8.06        0.78     38.82 o 
  -8  16   5        0.68       -7.60     35.54 o 
  -7  16   5        0.44       13.22     34.67 o 
  -6  16   5        1.66       16.11     33.96 o 
  -5  16   5        7.15       18.33     32.97 o 
  -4  16   5       30.06       28.32     45.43 o 
  -3  16   5       85.77       83.56     24.00 o 
  -2  16   5       26.77       16.24     35.37 o 
  -1  16   5      226.85      251.80     26.35 o 
   0  16   5        4.21       13.98     21.82 o 
   1  16   5       33.55       39.97     26.10 o 
   2  16   5       18.81       23.73     20.38 o 
   3  16   5        0.70       11.90     26.93 o 
   4  16   5       49.11       54.42     24.11 o 
   5  16   5       50.01       42.81     29.01 o 
   6  16   5        7.36       41.80     26.23 o 
   7  16   5       11.85       33.92     27.78 o 
   8  16   5        0.85       22.08     36.27 o 
  -9  17   5        2.07        8.10     56.95 o 
  -8  17   5        8.22       -4.50     36.81 o 
  -7  17   5       52.57       79.42     50.69 o 
  -6  17   5        0.46       -6.42     34.99 o 
  -5  17   5        3.36       42.22     46.21 o 
  -4  17   5        0.11       -2.52     46.33 o 
  -3  17   5        0.50        3.42     30.88 o 
  -2  17   5       56.29       75.53     32.92 o 
  -1  17   5       49.30       47.62     22.97 o 
   0  17   5        4.19       21.64     20.18 o 
   1  17   5        6.05        9.48     26.56 o 
   2  17   5        5.07        1.67     27.13 o 
   3  17   5        0.01       11.79     27.20 o 
   4  17   5       22.64       48.05     24.90 o 
   5  17   5       25.60       56.10     30.04 o 
   6  17   5       14.95       -8.67     27.99 o 
   7  17   5       28.31       17.55     29.64 o 
  -8  18   5        1.24       27.17     54.50 o 
  -7  18   5       60.20      126.25     54.01 o 
  -6  18   5        9.73        7.30     50.76 o 
  -5  18   5       39.25       44.29     49.20 o 
  -4  18   5       41.60       41.97     32.51 o 
  -3  18   5       11.18       27.87     26.71 o 
  -2  18   5       32.92       25.74     28.20 o 
  -1  18   5       56.25       78.07     33.79 o 
   0  18   5        8.23       31.12     23.43 o 
   1  18   5       17.77       20.82     24.26 o 
   2  18   5       13.94       39.89     27.80 o 
   3  18   5       11.28        1.81     28.45 o 
   4  18   5       21.51       31.76     25.41 o 
   5  18   5       11.21       55.54     30.17 o 
   6  18   5       10.47       25.41     28.69 o 
   7  18   5       13.18       44.77     30.53 o 
  -8  19   5       36.89       62.18     57.00 o 
  -7  19   5        4.17       -1.54     38.78 o 
  -6  19   5      121.47       97.38     52.20 o 
  -5  19   5        0.30       45.48     35.66 o 
  -4  19   5       26.27        5.44     50.11 o 
  -3  19   5        0.00      -11.98     32.86 o 
  -2  19   5        0.79       25.95     28.93 o 
  -1  19   5        3.97      -24.14     28.16 o 
   0  19   5       10.78       48.02     34.27 o 
   1  19   5        8.48       28.60     28.52 o 
   2  19   5       57.14       51.42     28.72 o 
   3  19   5        0.72       10.48     25.38 o 
   4  19   5        2.15       -1.64     30.68 o 
   5  19   5        0.06       36.82     31.67 o 
   6  19   5       31.38       60.09     35.07 o 
   7  19   5        1.79       16.82     73.22 o 
  -7  20   5        4.29       37.03     39.81 o 
  -6  20   5       13.80       65.33     38.82 o 
  -5  20   5        0.72       27.74     35.43 o 
  -4  20   5       27.75       42.91     50.14 o 
  -3  20   5        0.21        6.77     33.55 o 
  -2  20   5       59.12       70.66     28.98 o 
  -1  20   5        2.52       -0.92     29.25 o 
   0  20   5       72.02       85.51     29.12 o 
   1  20   5       23.32       29.62     35.37 o 
   2  20   5       78.16       82.51     30.07 o 
   3  20   5       23.34       40.01     30.10 o 
   4  20   5       93.05      129.10     31.67 o 
   5  20   5        0.10       16.78     32.85 o 
   6  20   5       16.91       26.71     34.86 o 
  -7  21   5        0.60       43.71     60.71 o 
  -6  21   5       45.45       53.53     40.18 o 
  -5  21   5        0.40       24.90     54.79 o 
  -4  21   5       12.41       -8.58     52.75 o 
  -3  21   5        1.60        2.24     35.88 o 
  -2  21   5        0.97        9.74     28.09 o 
  -1  21   5        2.10        5.22     26.17 o 
   0  21   5        3.27       -3.95     30.23 o 
   1  21   5        0.97       16.53     30.08 o 
   2  21   5        0.09        7.30     50.45 o 
   3  21   5       11.85       35.72     39.01 o 
   4  21   5       46.35       61.47     28.39 o 
   5  21   5       23.31       -0.67     31.01 o 
  -6  22   5        0.22       31.00     40.59 o 
  -5  22   5        2.47       26.00     55.83 o 
  -4  22   5        0.37       16.48     38.80 o 
  -3  22   5       18.32       33.38     30.60 o 
  -2  22   5       20.32       36.57     28.02 o 
  -1  22   5       23.30       54.37     35.56 o 
   0  22   5       30.06       31.07     31.17 o 
   1  22   5       22.57       57.56     31.14 o 
   2  22   5       27.63       42.34     32.17 o 
   3  22   5       17.55       40.98     32.88 o 
   4  22   5        0.33        1.24     46.29 o 
  -5  23   5        8.35       91.44     60.35 o 
  -4  23   5       15.01       37.29     40.68 o 
  -3  23   5        2.15        3.15     32.40 o 
  -2  23   5        0.23       13.44     29.10 o 
  -1  23   5        4.25        6.43     32.46 o 
   0  23   5        0.07        4.44     27.75 o 
   1  23   5        1.39        0.81     33.14 o 
   2  23   5        0.33      -33.87     33.87 o 
   3  23   5        3.05       10.46     29.65 o 
  -3  24   5        0.13       17.74     34.44 o 
  -2  24   5        7.25       -2.11     29.55 o 
  -1  24   5       26.37       52.63     33.95 o 
   0  24   5        0.50      -12.15     34.44 o 
   1  24   5       25.00       56.51     34.51 o 
   2  24   5        1.49       37.62     27.53 o 
  -1  25   5        9.86       23.82     62.23 o 
 -12   0   6       55.04       37.35     42.13 o 
 -10   0   6      247.09      270.56     50.44 o 
  -8   0   6       45.06       77.30     43.55 o 
  -6   0   6      687.72      645.47     23.92 o 
  -4   0   6     1380.49     1339.89     29.83 o 
  -2   0   6     1862.98     1771.48     33.31 o 
   0   0   6      269.75      251.90     22.85 o 
   2   0   6       12.56       29.70     20.76 o 
   4   0   6      200.75      194.76     22.99 o 
   6   0   6       46.18       47.47     25.06 o 
   8   0   6        4.55       42.24     48.60 o 
  10   0   6       19.34       38.27     57.41 o 
 -12   1   6        0.96       34.61     32.36 o 
 -11   1   6        1.39        9.26     30.32 o 
 -10   1   6        4.42        6.61     27.88 o 
  -9   1   6        5.63        1.77     32.47 o 
  -8   1   6      774.25      781.41     37.37 o 
  -7   1   6       37.00       38.77     29.59 o 
  -6   1   6     1360.40     1304.75     26.21 o 
  -5   1   6        5.34        8.99     18.63 o 
  -4   1   6      206.99      202.70     15.80 o 
  -3   1   6        5.91       17.77     14.15 o 
  -2   1   6      511.24      537.64     16.66 o 
  -1   1   6        5.55        9.61     16.09 o 
   0   1   6      131.27      134.21     16.81 o 
   1   1   6      249.40      262.98     16.08 o 
   2   1   6      131.10      150.78     15.62 o 
   3   1   6       34.53       34.69     18.06 o 
   4   1   6      444.18      442.86     16.45 o 
   5   1   6       79.09       71.35     15.51 o 
   6   1   6      402.56      437.40     23.19 o 
   7   1   6       26.53       28.20     17.62 o 
   8   1   6       27.61       32.09     34.52 o 
   9   1   6        0.46       19.52     41.05 o 
  10   1   6       10.51       -0.94     32.98 o 
 -12   2   6       20.64       16.92     30.81 o 
 -11   2   6       33.40       35.61     31.13 o 
 -10   2   6       11.77       12.31     34.10 o 
  -9   2   6       83.56       94.76     35.93 o 
  -8   2   6        5.41        9.43     31.12 o 
  -7   2   6      116.15      139.11     29.13 o 
  -6   2   6      157.27      176.24     18.17 o 
  -5   2   6      565.10      537.36     19.80 o 
  -4   2   6      480.96      470.86     17.15 o 
  -3   2   6       61.28       44.45     16.06 o 
  -2   2   6     1908.27     2031.73     24.36 o 
  -1   2   6      478.44      435.13     16.79 o 
   0   2   6     1948.34     2021.56     22.89 o 
   1   2   6       48.40       34.89     17.99 o 
   2   2   6      831.32      838.42     21.12 o 
   3   2   6      118.90      118.89     18.92 o 
   4   2   6       31.35       19.18     17.31 o 
   5   2   6       15.67       23.01     18.44 o 
   6   2   6       59.44       58.70     19.69 o 
   7   2   6        1.51        2.37     19.14 o 
   8   2   6        6.22       13.64     28.45 o 
   9   2   6        0.46      -24.58     50.06 o 
  10   2   6       39.68       62.66     41.38 o 
 -12   3   6        7.07       39.97     29.89 o 
 -11   3   6        0.12       -8.46     30.89 o 
 -10   3   6       63.21       71.94     30.43 o 
  -9   3   6       40.19       55.16     26.93 o 
  -8   3   6      295.29      283.73     26.67 o 
  -7   3   6      488.27      497.89     31.74 o 
  -6   3   6      874.73      882.06     22.52 o 
  -5   3   6      359.43      337.59     20.25 o 
  -4   3   6        0.62       11.62     16.00 o 
  -3   3   6       76.39       60.39     16.19 o 
  -2   3   6       28.18       27.82     17.79 o 
  -1   3   6      345.38      357.31     17.31 o 
   0   3   6      629.73      585.45     21.09 o 
   1   3   6      138.28      164.46     16.79 o 
   2   3   6      103.46       95.08     16.53 o 
   3   3   6        0.11        7.42     15.33 o 
   4   3   6      104.38       99.86     17.92 o 
   5   3   6      397.18      409.87     20.02 o 
   6   3   6      167.29      162.30     20.15 o 
   7   3   6      144.07      177.38     23.33 o 
   8   3   6      117.84      123.16     29.13 o 
   9   3   6        8.22       15.48     36.89 o 
  10   3   6        7.59      -12.36     32.57 o 
 -12   4   6        5.83       13.25     46.59 o 
 -11   4   6        6.31       22.22     35.98 o 
 -10   4   6       26.92       31.46     28.81 o 
  -9   4   6       11.95       40.83     26.44 o 
  -8   4   6       45.83       64.64     30.47 o 
  -7   4   6       86.21       82.30     24.64 o 
  -6   4   6        2.11        7.38     18.81 o 
  -5   4   6       33.11       32.41     16.03 o 
  -4   4   6      143.01      151.45     18.65 o 
  -3   4   6      575.89      560.60     18.60 o 
  -2   4   6       81.80       84.48     14.64 o 
  -1   4   6     2405.62     2314.57     35.28 o 
   0   4   6      115.43      116.47     16.09 o 
   1   4   6      679.44      652.79     17.64 o 
   2   4   6      365.56      345.62     19.40 o 
   3   4   6      559.12      587.55     17.61 o 
   4   4   6       62.69       86.58     16.57 o 
   5   4   6      234.26      229.49     15.53 o 
   6   4   6        9.44       19.34     22.28 o 
   7   4   6        8.30       -0.49     19.07 o 
   8   4   6        1.20       23.81     28.26 o 
   9   4   6        7.71       37.77     37.23 o 
  10   4   6        6.75       57.00     47.72 o 
 -11   5   6       52.71       89.74     35.88 o 
 -10   5   6        6.25       16.33     25.05 o 
  -9   5   6       58.54       48.14     28.14 o 
  -8   5   6        2.11       19.35     34.35 o 
  -7   5   6      296.07      249.45     27.49 o 
  -6   5   6       65.07       75.38     24.54 o 
  -5   5   6      593.76      570.07     21.96 o 
  -4   5   6       55.53       51.49     18.79 o 
  -3   5   6      768.28      785.30     18.35 o 
  -2   5   6        1.42       16.83     17.97 o 
  -1   5   6        0.46        3.09     13.58 o 
   0   5   6        1.61        8.77     17.71 o 
   1   5   6       60.29       74.53     14.93 o 
   2   5   6       19.88       20.91     13.68 o 
   3   5   6      128.37      123.51     16.02 o 
   4   5   6      164.33      137.30     15.66 o 
   5   5   6      525.11      511.37     19.28 o 
   6   5   6       26.11       12.89     21.89 o 
   7   5   6      285.94      275.64     24.58 o 
   8   5   6        5.38       13.05     22.25 o 
   9   5   6       31.61       11.57     30.75 o 
  10   5   6        1.60       -9.94     33.89 o 
 -11   6   6       31.47       37.97     37.58 o 
 -10   6   6        7.32      -12.33     34.49 o 
  -9   6   6       34.33       52.62     31.42 o 
  -8   6   6       30.36       22.33     28.70 o 
  -7   6   6        0.47        5.19     26.12 o 
  -6   6   6      136.27      138.14     29.90 o 
  -5   6   6       21.15       26.53     20.58 o 
  -4   6   6       38.25       41.13     17.41 o 
  -3   6   6      260.70      247.69     19.13 o 
  -2   6   6      139.00      147.99     16.74 o 
  -1   6   6     1501.70     1475.40     22.23 o 
   0   6   6       33.00       25.82     13.28 o 
   1   6   6      464.00      467.07     18.11 o 
   2   6   6      222.08      251.23     19.19 o 
   3   6   6      288.97      266.37     19.86 o 
   4   6   6        0.40       -2.96     16.65 o 
   5   6   6      343.31      342.08     25.24 o 
   6   6   6       29.20       15.10     23.17 o 
   7   6   6      124.41      111.56     24.17 o 
   8   6   6        0.21        9.61     29.26 o 
   9   6   6       10.40       22.78     37.68 o 
  10   6   6        0.02       13.01     41.81 o 
 -11   7   6        0.00        9.06     54.98 o 
 -10   7   6       79.79       91.52     38.51 o 
  -9   7   6        2.05       33.41     33.60 o 
  -8   7   6       83.18      100.58     37.64 o 
  -7   7   6       49.73       74.79     33.64 o 
  -6   7   6      194.95      211.00     32.98 o 
  -5   7   6      915.88      886.15     22.20 o 
  -4   7   6       75.45       80.15     16.12 o 
  -3   7   6       10.35       19.68     16.34 o 
  -2   7   6        4.35        3.40     15.96 o 
  -1   7   6      522.50      521.71     17.29 o 
   0   7   6      372.31      349.74     16.41 o 
   1   7   6      190.97      196.34     17.17 o 
   2   7   6       36.52       57.78     16.80 o 
   3   7   6      161.93      153.82     16.60 o 
   4   7   6       72.91       77.26     18.42 o 
   5   7   6       68.90       75.31     25.14 o 
   6   7   6      104.39      103.13     23.08 o 
   7   7   6       47.78       63.73     24.04 o 
   8   7   6       33.74       47.86     22.33 o 
   9   7   6       12.32       29.37     30.81 o 
  10   7   6        3.13      -26.82     33.97 o 
 -11   8   6        4.24       -0.89     40.09 o 
 -10   8   6        3.64        2.04     51.93 o 
  -9   8   6       25.73       50.34     48.30 o 
  -8   8   6       24.11       34.30     31.87 o 
  -7   8   6      203.25      193.76     30.24 o 
  -6   8   6        7.56       22.16     24.72 o 
  -5   8   6       79.24       81.54     22.25 o 
  -4   8   6       14.42       26.42     17.71 o 
  -3   8   6      262.79      241.55     18.52 o 
  -2   8   6       64.17       54.86     16.59 o 
  -1   8   6      569.49      568.24     15.75 o 
   0   8   6      917.72      862.80     22.77 o 
   1   8   6       66.49       64.22     15.16 o 
   2   8   6       42.53       38.63     15.58 o 
   3   8   6        6.06       15.01     16.13 o 
   4   8   6        3.14        8.64     19.09 o 
   5   8   6       45.35       58.08     25.48 o 
   6   8   6       19.52       15.49     23.16 o 
   7   8   6       46.18       48.06     24.22 o 
   8   8   6        3.26       -4.46     25.22 o 
   9   8   6        1.33       21.57     39.12 o 
 -11   9   6        6.02       18.40     56.72 o 
 -10   9   6       48.64       57.30     36.85 o 
  -9   9   6        7.30       -4.15     33.94 o 
  -8   9   6       73.91      137.88     45.00 o 
  -7   9   6       24.60       30.72     43.16 o 
  -6   9   6      367.64      382.14     38.88 o 
  -5   9   6      297.78      309.85     21.40 o 
  -4   9   6      172.62      182.96     22.67 o 
  -3   9   6       92.73       89.37     16.21 o 
  -2   9   6      114.01      128.96     19.41 o 
  -1   9   6      328.25      315.36     18.23 o 
   0   9   6        2.27       16.08     15.47 o 
   1   9   6      166.49      172.03     16.15 o 
   2   9   6      131.00      130.96     18.04 o 
   3   9   6       92.70       96.12     20.89 o 
   4   9   6      388.01      371.83     25.73 o 
   5   9   6       26.24       20.00     20.09 o 
   6   9   6      145.10      143.07     27.40 o 
   7   9   6        1.57       -2.66     24.31 o 
   8   9   6      116.08      161.96     26.46 o 
   9   9   6       19.20       56.77     39.65 o 
 -11  10   6       18.35       51.93     56.95 o 
 -10  10   6        9.72      -29.14     38.02 o 
  -9  10   6        7.75       45.64     35.59 o 
  -8  10   6        1.71       10.60     46.72 o 
  -7  10   6       19.59       81.85     46.24 o 
  -6  10   6       51.76       -1.54     29.94 o 
  -5  10   6      158.49      157.19     22.15 o 
  -4  10   6       65.07       63.42     17.87 o 
  -3  10   6      228.35      229.18     19.58 o 
  -2  10   6      625.45      621.60     19.97 o 
  -1  10   6      343.04      321.74     17.12 o 
   0  10   6     1929.07     1917.09     54.56 o 
   1  10   6       96.28       99.24     18.08 o 
   2  10   6      371.95      368.35     24.89 o 
   3  10   6      138.79       84.50     24.60 o 
   4  10   6       65.91       67.19     25.07 o 
   5  10   6        3.62       16.23     21.95 o 
   6  10   6       43.74       45.74     27.41 o 
   7  10   6       37.05       21.62     24.85 o 
   8  10   6       14.95       16.92     26.12 o 
   9  10   6       13.97       16.45     39.55 o 
 -10  11   6        1.97      -16.59     38.92 o 
  -9  11   6       50.60       34.51     35.80 o 
  -8  11   6      119.35       93.18     48.37 o 
  -7  11   6        5.62       22.49     45.62 o 
  -6  11   6      510.88      458.44     33.52 o 
  -5  11   6        1.08       -7.82     39.02 o 
  -4  11   6      760.15      738.07     24.19 o 
  -3  11   6      234.53      229.68     24.55 o 
  -2  11   6        5.16        7.31     19.76 o 
  -1  11   6       94.21       89.35     20.11 o 
   0  11   6       65.49       57.96     23.35 o 
   1  11   6        9.73        3.24     18.48 o 
   2  11   6      443.65      419.53     20.45 o 
   3  11   6        6.34       34.77     21.44 o 
   4  11   6      373.33      344.47     21.22 o 
   5  11   6       37.21       44.42     20.42 o 
   6  11   6      105.34      102.66     28.01 o 
   7  11   6        4.64      -15.37     25.19 o 
   8  11   6       55.34       59.65     26.87 o 
   9  11   6        1.50      -40.58     40.58 o 
 -10  12   6        0.58       37.75     36.83 o 
  -9  12   6        0.01      -10.42     35.86 o 
  -8  12   6       12.14       19.92     48.21 o 
  -7  12   6        0.92       34.17     46.49 o 
  -6  12   6        1.09       -6.81     30.93 o 
  -5  12   6        4.04       -2.02     43.80 o 
  -4  12   6      203.81      215.36     27.32 o 
  -3  12   6       78.46       72.79     25.68 o 
  -2  12   6     1803.19     1784.64     46.99 o 
  -1  12   6      652.52      623.98     25.41 o 
   0  12   6      947.95      950.97     24.99 o 
   1  12   6      310.40      294.91     25.46 o 
   2  12   6       49.58       55.46     19.33 o 
   3  12   6      162.59      146.93     25.66 o 
   4  12   6       19.05       26.35     25.80 o 
   5  12   6       36.18       27.86     24.21 o 
   6  12   6       68.02       93.67     28.49 o 
   7  12   6       32.01        4.94     29.59 o 
   8  12   6       15.00       35.74     32.06 o 
   9  12   6        0.35       12.86     33.46 o 
 -10  13   6        0.19        8.33     39.49 o 
  -9  13   6       27.74       18.36     36.42 o 
  -8  13   6       17.47       95.23     48.94 o 
  -7  13   6      151.69      151.88     47.98 o 
  -6  13   6      218.00      222.51     33.43 o 
  -5  13   6      283.15      258.85     45.27 o 
  -4  13   6      562.98      580.32     29.29 o 
  -3  13   6      356.18      331.00     24.33 o 
  -2  13   6      290.83      295.57     21.72 o 
  -1  13   6        6.30       34.01     24.07 o 
   0  13   6        0.88       -2.13     21.41 o 
   1  13   6       17.61       26.27     21.24 o 
   2  13   6       19.65       26.64     21.78 o 
   3  13   6       12.22       12.79     25.80 o 
   4  13   6        7.70       12.18     26.64 o 
   5  13   6      119.64      131.84     27.96 o 
   6  13   6        0.00        9.59     25.01 o 
   7  13   6       49.23       66.95     30.53 o 
   8  13   6        8.21       16.06     27.79 o 
 -10  14   6        0.51        5.78     57.11 o 
  -9  14   6        3.26       39.10     52.78 o 
  -8  14   6       24.33       43.02     35.08 o 
  -7  14   6       13.15       20.51     35.13 o 
  -6  14   6       34.15      106.77     46.05 o 
  -5  14   6       18.72       29.76     46.40 o 
  -4  14   6       33.24       72.59     36.80 o 
  -3  14   6      521.26      464.38     25.08 o 
  -2  14   6      181.67      175.93     21.80 o 
  -1  14   6      539.19      549.51     24.52 o 
   0  14   6      204.30      228.46     25.64 o 
   1  14   6       55.15       68.23     25.18 o 
   2  14   6        5.30       11.00     25.76 o 
   3  14   6       23.69       47.55     22.94 o 
   4  14   6       27.29       38.86     27.33 o 
   5  14   6       38.36       61.95     22.28 o 
   6  14   6        0.73       11.20     29.51 o 
   7  14   6       10.27       29.61     30.91 o 
   8  14   6        0.01       -7.91     33.98 o 
  -9  15   6        8.69       58.74     37.84 o 
  -8  15   6        0.09        0.76     51.95 o 
  -7  15   6      146.35      139.97     36.35 o 
  -6  15   6        4.21       22.58     48.05 o 
  -5  15   6      267.73      312.62     48.14 o 
  -4  15   6       12.65       28.91     33.11 o 
  -3  15   6       57.47       69.02     23.03 o 
  -2  15   6       33.84       47.01     21.97 o 
  -1  15   6      109.60       74.69     19.77 o 
   0  15   6       19.93       26.91     19.98 o 
   1  15   6        6.41       25.86     25.76 o 
   2  15   6       16.11       26.28     18.67 o 
   3  15   6        2.00       33.06     26.94 o 
   4  15   6        2.66        1.69     28.22 o 
   5  15   6       21.81       70.18     29.10 o 
   6  15   6        0.11       16.49     26.55 o 
   7  15   6       42.44       56.87     27.79 o 
   8  15   6        0.35        7.37     29.92 o 
  -9  16   6        0.58       19.11     56.95 o 
  -8  16   6        4.28       16.04     53.37 o 
  -7  16   6       25.38       40.80     51.17 o 
  -6  16   6        4.40       -7.16     34.07 o 
  -5  16   6       30.41        2.29     32.70 o 
  -4  16   6       28.11       42.08     28.09 o 
  -3  16   6       21.68       50.98     33.15 o 
  -2  16   6       22.84       42.30     26.39 o 
  -1  16   6       87.11       95.56     26.82 o 
   0  16   6       21.10       48.37     22.90 o 
   1  16   6        7.24       35.25     26.63 o 
   2  16   6       18.31       37.75     27.31 o 
   3  16   6        2.08       -1.60     21.21 o 
   4  16   6        3.62       -4.92     28.46 o 
   5  16   6       61.20       92.58     29.80 o 
   6  16   6        0.71        2.88     26.60 o 
   7  16   6       10.04       11.51     32.87 o 
  -8  17   6       25.08       78.31     39.21 o 
  -7  17   6        1.97       62.41     37.08 o 
  -6  17   6       34.92       80.95     49.43 o 
  -5  17   6       26.98       48.46     47.77 o 
  -4  17   6        5.96       34.44     38.94 o 
  -3  17   6        1.05       28.36     34.26 o 
  -2  17   6        4.39       33.94     23.78 o 
  -1  17   6        0.14       -1.83     20.37 o 
   0  17   6       19.46       20.99     23.61 o 
   1  17   6        0.74        9.24     23.90 o 
   2  17   6       24.29       27.70     27.98 o 
   3  17   6        0.05       -0.86     25.01 o 
   4  17   6        1.42        3.93     29.35 o 
   5  17   6       31.71       38.72     30.89 o 
   6  17   6       13.40       41.04     32.08 o 
   7  17   6       30.77       43.12     34.95 o 
  -8  18   6        0.22      -41.88     56.91 o 
  -7  18   6        0.11       49.84     52.48 o 
  -6  18   6        1.12       47.04     36.12 o 
  -5  18   6        1.71        4.52     34.65 o 
  -4  18   6        3.54       24.74     47.52 o 
  -3  18   6       14.66       16.55     26.66 o 
  -2  18   6       40.20       29.91     28.88 o 
  -1  18   6       21.19       20.95     23.97 o 
   0  18   6       87.11       96.29     23.96 o 
   1  18   6       10.73       19.37     24.12 o 
   2  18   6       68.90      109.44     22.75 o 
   3  18   6       33.24       41.68     25.24 o 
   4  18   6       27.75       39.75     30.32 o 
   5  18   6       27.37       33.20     31.56 o 
   6  18   6        9.57        0.26     35.21 o 
  -7  19   6        8.47       13.93     55.76 o 
  -6  19   6       41.69      -33.23     53.03 o 
  -5  19   6        5.92      -12.02     48.60 o 
  -4  19   6       27.99       48.81     49.29 o 
  -3  19   6        0.12      -24.28     33.05 o 
  -2  19   6        7.34       18.45     29.28 o 
  -1  19   6        0.14        2.18     28.38 o 
   0  19   6       23.65       43.46     24.71 o 
   1  19   6       37.23       53.86     25.13 o 
   2  19   6        9.54       15.69     25.23 o 
   3  19   6       12.56        5.45     22.62 o 
   4  19   6       40.96       66.62     31.56 o 
   5  19   6       10.48       12.58     32.60 o 
   6  19   6       50.14       66.29     36.83 o 
  -7  20   6        1.86       -4.66     39.65 o 
  -6  20   6       20.98      -10.03     54.06 o 
  -5  20   6        6.25       53.35     52.50 o 
  -4  20   6       44.55       60.60     35.82 o 
  -3  20   6        1.30       15.03     28.00 o 
  -2  20   6       55.01       52.82     26.08 o 
  -1  20   6        2.04       -9.09     36.17 o 
   0  20   6      153.52      144.67     30.01 o 
   1  20   6        1.23       -4.73     29.56 o 
   2  20   6       80.16      113.83     27.18 o 
   3  20   6        2.69        1.70     26.85 o 
   4  20   6       14.39       28.05     32.55 o 
   5  20   6        3.27      -26.81     34.05 o 
  -6  21   6       54.67       -0.48     41.16 o 
  -5  21   6        4.21       12.51     38.07 o 
  -4  21   6        1.22        4.77     53.81 o 
  -3  21   6        2.02       26.37     36.01 o 
  -2  21   6        0.07       -7.95     32.52 o 
  -1  21   6        1.78        2.61     30.79 o 
   0  21   6        3.42       -7.12     37.12 o 
   1  21   6        0.08       10.83     26.11 o 
   2  21   6       11.63       10.20     31.21 o 
   3  21   6       16.71       41.46     28.56 o 
   4  21   6       65.01       43.32     34.31 o 
   5  21   6       14.35       59.77     61.29 o 
  -5  22   6        0.34       24.58     40.71 o 
  -4  22   6        3.36       72.65     55.57 o 
  -3  22   6        5.86       28.98     38.52 o 
  -2  22   6        3.37        4.55     32.03 o 
  -1  22   6       34.41       35.16     27.49 o 
   0  22   6       22.55       61.97     31.42 o 
   1  22   6       41.83       81.70     39.86 o 
   2  22   6       28.93       13.73     33.55 o 
   3  22   6        7.81       36.72     34.53 o 
   4  22   6        2.44       32.90     35.37 o 
  -4  23   6        2.48       54.08     58.58 o 
  -3  23   6        5.02       -0.02     41.89 o 
  -2  23   6        2.39        5.13     30.43 o 
  -1  23   6        0.22       26.23     33.39 o 
   0  23   6        2.50       16.74     33.49 o 
   1  23   6        0.30      -19.13     29.75 o 
   2  23   6        1.98       42.98     34.56 o 
  -2  24   6        4.55      -10.33     33.53 o 
  -1  24   6       29.88       59.49     35.81 o 
   0  24   6        1.94       54.93     35.45 o 
   1  24   6       25.19       48.16     35.78 o 
 -10   0   7       77.35      144.81     50.78 o 
  -8   0   7      264.35      315.09     46.30 o 
  -6   0   7       39.62       41.18     28.55 o 
  -4   0   7       82.41       81.70     22.36 o 
  -2   0   7     1276.41     1234.29     28.20 o 
   0   0   7      228.88      181.03     21.44 o 
   2   0   7        3.73        2.85     27.80 o 
   4   0   7        2.71       21.20     19.71 o 
   6   0   7      340.63      288.41     26.99 o 
   8   0   7        0.22       44.95     49.75 o 
  10   0   7        1.95       93.78     60.83 o 
 -11   1   7        5.19       26.99     38.39 o 
 -10   1   7       16.02       42.41     34.88 o 
  -9   1   7       33.20       26.00     23.54 o 
  -8   1   7      198.27      220.82     31.58 o 
  -7   1   7      258.95      233.37     30.86 o 
  -6   1   7      625.65      631.50     21.41 o 
  -5   1   7      148.73      154.20     17.99 o 
  -4   1   7      126.74      131.07     19.32 o 
  -3   1   7       66.59       77.00     13.87 o 
  -2   1   7       47.71       61.39     18.26 o 
  -1   1   7       13.79       20.67     14.65 o 
   0   1   7       72.39       66.47     13.73 o 
   1   1   7       97.07      103.15     15.26 o 
   2   1   7       10.87       24.40     18.84 o 
   3   1   7       67.12       69.20     15.92 o 
   4   1   7       29.39       48.08     17.82 o 
   5   1   7       18.50        9.22     18.98 o 
   6   1   7      166.43      165.76     20.73 o 
   7   1   7       13.58        6.58     19.84 o 
   8   1   7       50.80       41.92     22.58 o 
   9   1   7        7.64        8.74     31.17 o 
  10   1   7        3.42      -14.94     42.71 o 
 -11   2   7       40.50       36.50     38.56 o 
 -10   2   7        2.20       19.31     35.09 o 
  -9   2   7      122.36      111.21     27.78 o 
  -8   2   7      191.92      210.38     31.91 o 
  -7   2   7      298.50      301.04     31.72 o 
  -6   2   7      222.36      205.35     19.59 o 
  -5   2   7       50.18       53.92     16.20 o 
  -4   2   7        4.39       12.98     15.63 o 
  -3   2   7      171.68      165.06     18.56 o 
  -2   2   7      483.56      481.16     17.03 o 
  -1   2   7      112.03      107.47     13.73 o 
   0   2   7     1185.76     1162.00     21.86 o 
   1   2   7      157.98      183.07     16.98 o 
   2   2   7      361.31      343.61     18.68 o 
   3   2   7       12.04        8.57     16.03 o 
   4   2   7      108.12      105.29     16.61 o 
   5   2   7        4.15       11.38     17.05 o 
   6   2   7       81.45       88.57     22.81 o 
   7   2   7       52.22       54.75     19.74 o 
   8   2   7        3.75       12.91     25.59 o 
   9   2   7        0.04       25.78     31.50 o 
  10   2   7       12.44       41.77     35.49 o 
 -11   3   7        0.68       -5.97     31.82 o 
 -10   3   7       43.52       51.12     29.48 o 
  -9   3   7        0.22        7.15     33.34 o 
  -8   3   7      151.31      157.29     32.40 o 
  -7   3   7      938.61      936.01     35.09 o 
  -6   3   7       17.75       13.55     18.30 o 
  -5   3   7     1890.67     1901.13     26.26 o 
  -4   3   7       14.22       17.02     16.86 o 
  -3   3   7      183.34      187.13     15.71 o 
  -2   3   7        8.36       18.46     16.02 o 
  -1   3   7      103.80      106.13     16.95 o 
   0   3   7       43.12       74.54     16.88 o 
   1   3   7      122.59      122.25     15.17 o 
   2   3   7        0.65        1.59     17.26 o 
   3   3   7        0.05       -8.02     17.36 o 
   4   3   7      240.16      251.98     18.62 o 
   5   3   7       10.22       24.94     17.83 o 
   6   3   7       75.35      101.41     20.36 o 
   7   3   7      106.76      123.58     24.14 o 
   8   3   7       12.45        2.07     25.67 o 
   9   3   7       29.70       19.93     39.18 o 
  10   3   7        4.56        0.88     42.52 o 
 -11   4   7       14.53       18.93     29.97 o 
 -10   4   7        1.00        1.49     39.36 o 
  -9   4   7        0.95        7.82     28.64 o 
  -8   4   7       91.49       90.94     27.71 o 
  -7   4   7       15.88       18.96     30.32 o 
  -6   4   7        0.39       13.20     21.31 o 
  -5   4   7      257.47      253.68     20.81 o 
  -4   4   7        0.21        5.35     15.12 o 
  -3   4   7      540.64      544.94     20.36 o 
  -2   4   7        1.26        8.17     14.77 o 
  -1   4   7     1003.76      975.83     20.24 o 
   0   4   7       37.39       39.55     14.69 o 
   1   4   7       75.06       65.72     15.22 o 
   2   4   7        5.60      -10.27     14.51 o 
   3   4   7      150.97      145.94     18.01 o 
   4   4   7       54.73       38.13     15.88 o 
   5   4   7      230.23      216.08     17.12 o 
   6   4   7       27.54       30.67     20.41 o 
   7   4   7      114.59      142.20     27.80 o 
   8   4   7        1.77       11.43     23.14 o 
   9   4   7        0.00      -24.61     38.10 o 
 -11   5   7        3.74       11.96     30.69 o 
 -10   5   7        7.30       25.12     40.10 o 
  -9   5   7       33.17       49.63     29.54 o 
  -8   5   7       17.69        5.65     26.84 o 
  -7   5   7       92.31      116.50     31.02 o 
  -6   5   7       59.23       55.20     19.08 o 
  -5   5   7      154.24      158.29     16.75 o 
  -4   5   7       39.81       28.44     19.24 o 
  -3   5   7        2.17        0.95     16.72 o 
  -2   5   7      113.09      107.18     15.29 o 
  -1   5   7      302.66      314.40     17.72 o 
   0   5   7        0.01        0.66     14.90 o 
   1   5   7       98.60      113.43     17.23 o 
   2   5   7        2.91        7.10     17.16 o 
   3   5   7       32.33       29.46     15.48 o 
   4   5   7        9.47       25.88     16.72 o 
   5   5   7      408.92      418.82     17.79 o 
   6   5   7        0.99        7.08     26.66 o 
   7   5   7       69.39       81.12     24.76 o 
   8   5   7       15.58       11.68     29.68 o 
   9   5   7       56.90       39.25     31.88 o 
 -11   6   7       22.87       -3.70     33.00 o 
 -10   6   7        4.87       21.95     34.01 o 
  -9   6   7        3.73       14.10     29.49 o 
  -8   6   7        4.71       11.66     26.23 o 
  -7   6   7        0.04       28.00     30.36 o 
  -6   6   7        0.03        4.98     21.08 o 
  -5   6   7      190.42      233.50     41.65 o 
  -4   6   7      147.14      153.81     19.88 o 
  -3   6   7       33.41       40.24     15.65 o 
  -2   6   7      484.42      491.90     20.47 o 
  -1   6   7      805.63      733.23     19.90 o 
   0   6   7      302.03      295.20     16.53 o 
   1   6   7      754.61      727.42     17.08 o 
   2   6   7      324.52      328.46     17.00 o 
   3   6   7      224.39      217.46     17.27 o 
   4   6   7      303.85      296.11     21.23 o 
   5   6   7       66.48       51.33     22.37 o 
   6   6   7      122.45      154.15     24.23 o 
   7   6   7       53.26       67.52     25.18 o 
   8   6   7        0.43       -0.40     23.37 o 
   9   6   7        7.63       17.57     31.45 o 
 -11   7   7        3.79      -27.67     56.54 o 
 -10   7   7       20.41       19.92     29.96 o 
  -9   7   7       15.65       14.27     32.98 o 
  -8   7   7       50.83       50.46     27.90 o 
  -7   7   7       46.85       45.58     31.21 o 
  -6   7   7      136.05      124.30     23.95 o 
  -5   7   7      327.15      332.06     19.98 o 
  -4   7   7       57.64       57.78     17.98 o 
  -3   7   7      299.32      269.53     18.41 o 
  -2   7   7       18.98       24.53     18.93 o 
  -1   7   7      208.42      193.98     17.85 o 
   0   7   7       16.18       23.31     15.98 o 
   1   7   7      349.10      346.86     18.55 o 
   2   7   7      100.85      109.32     16.29 o 
   3   7   7        3.10       -1.85     18.15 o 
   4   7   7        3.38        9.87     19.28 o 
   5   7   7      114.35      102.46     18.59 o 
   6   7   7      118.08      106.21     23.78 o 
   7   7   7        6.38       17.45     24.85 o 
   8   7   7       55.05       65.81     30.47 o 
   9   7   7        8.93        2.51     28.73 o 
 -11   8   7        0.86      -50.07     55.80 o 
 -10   8   7        7.71        6.10     52.57 o 
  -9   8   7        2.42       12.67     43.20 o 
  -8   8   7       31.20       56.35     37.87 o 
  -7   8   7       21.63       38.11     26.18 o 
  -6   8   7       22.60       15.11     20.18 o 
  -5   8   7      152.89      144.56     22.34 o 
  -4   8   7        9.67        9.06     17.88 o 
  -3   8   7       99.86      101.97     17.85 o 
  -2   8   7      116.64      139.32     17.78 o 
  -1   8   7      124.49      143.89     19.54 o 
   0   8   7      498.00      472.36     17.93 o 
   1   8   7      270.08      269.65     18.21 o 
   2   8   7        0.23        1.55     15.63 o 
   3   8   7       35.25       32.45     17.04 o 
   4   8   7       21.67       32.47     18.77 o 
   5   8   7       37.07       39.27     26.39 o 
   6   8   7        8.56       28.10     23.38 o 
   7   8   7        9.69        5.56     29.05 o 
   8   8   7        0.02        8.23     31.12 o 
   9   8   7        1.69       13.49     33.66 o 
 -11   9   7        0.11      -14.94     58.81 o 
 -10   9   7       21.92      -25.13     38.99 o 
  -9   9   7       20.01       81.25     49.49 o 
  -8   9   7       80.00       88.16     33.34 o 
  -7   9   7       19.74       14.11     37.80 o 
  -6   9   7       34.02       39.23     30.23 o 
  -5   9   7      124.60      108.92     17.65 o 
  -4   9   7      323.54      316.06     20.63 o 
  -3   9   7      109.72      113.59     18.15 o 
  -2   9   7      302.63      275.80     18.72 o 
  -1   9   7        0.80        3.13     17.25 o 
   0   9   7       63.10       58.90     14.92 o 
   1   9   7      184.99      194.07     17.16 o 
   2   9   7       28.43       29.25     18.59 o 
   3   9   7      156.78      134.22     19.73 o 
   4   9   7        3.14        9.32     18.02 o 
   5   9   7        3.64        8.51     20.87 o 
   6   9   7       58.93       77.35     24.47 o 
   7   9   7        0.44        8.43     25.90 o 
   8   9   7        7.48       26.32     31.56 o 
   9   9   7        4.69      -11.89     34.53 o 
 -10  10   7        0.03      -11.17     38.60 o 
  -9  10   7       10.29       31.46     37.40 o 
  -8  10   7        0.66       27.26     48.12 o 
  -7  10   7       51.53       59.02     31.00 o 
  -6  10   7       26.26       31.83     28.56 o 
  -5  10   7        3.83        4.27     23.43 o 
  -4  10   7       67.16       48.80     18.78 o 
  -3  10   7       31.40       23.88     17.18 o 
  -2  10   7      267.09      273.63     17.61 o 
  -1  10   7      242.41      223.17     17.43 o 
   0  10   7      189.26      177.19     17.15 o 
   1  10   7      132.29      135.74     17.60 o 
   2  10   7      125.73      114.99     19.00 o 
   3  10   7       10.25       22.77     21.27 o 
   4  10   7       13.74       18.80     25.89 o 
   5  10   7       40.42       50.73     21.47 o 
   6  10   7       32.01       55.07     22.41 o 
   7  10   7        3.22       18.60     30.09 o 
   8  10   7        4.79       -0.73     27.84 o 
   9  10   7        4.00      -13.25     34.11 o 
 -10  11   7        5.51       -1.35     55.00 o 
  -9  11   7       59.46       28.75     37.31 o 
  -8  11   7       13.88       54.70     49.59 o 
  -7  11   7       66.14       89.24     47.13 o 
  -6  11   7      135.59      120.74     43.94 o 
  -5  11   7       19.75       28.84     19.47 o 
  -4  11   7      182.04      171.81     23.18 o 
  -3  11   7       14.33       25.37     20.12 o 
  -2  11   7       12.05       17.23     20.45 o 
  -1  11   7       49.92       73.03     16.73 o 
   0  11   7      322.51      303.23     19.44 o 
   1  11   7        2.42       -0.58     17.27 o 
   2  11   7      156.48      143.47     19.91 o 
   3  11   7        2.25       13.98     18.15 o 
   4  11   7       27.05       22.99     25.94 o 
   5  11   7       21.50       14.01     23.44 o 
   6  11   7       34.05       29.41     24.94 o 
   7  11   7        0.98      -24.90     30.71 o 
   8  11   7       31.42       31.10     32.79 o 
 -10  12   7       14.37      -10.00     56.17 o 
  -9  12   7        1.38      -29.55     51.33 o 
  -8  12   7        6.52       12.73     50.02 o 
  -7  12   7       33.92       54.59     46.35 o 
  -6  12   7        0.01      -12.23     44.79 o 
  -5  12   7        6.98        8.20     23.61 o 
  -4  12   7      176.17      146.86     22.95 o 
  -3  12   7        7.18       10.98     19.77 o 
  -2  12   7     1402.66     1367.06     42.15 o 
  -1  12   7       77.43      106.76     18.81 o 
   0  12   7      875.76      819.93     22.54 o 
   1  12   7      242.92      246.51     26.05 o 
   2  12   7        0.44       16.09     21.99 o 
   3  12   7       33.96       50.90     22.62 o 
   4  12   7       42.05       34.54     23.77 o 
   5  12   7       21.05       20.72     27.87 o 
   6  12   7       46.30       58.73     29.21 o 
   7  12   7        2.90       -1.82     26.21 o 
   8  12   7       16.09       47.60     28.81 o 
 -10  13   7       12.20       98.00     57.00 o 
  -9  13   7        6.95       35.50     37.20 o 
  -8  13   7        0.03       31.37     50.23 o 
  -7  13   7       67.65       90.73     48.07 o 
  -6  13   7       57.89       70.70     46.95 o 
  -5  13   7       18.87       38.80     39.71 o 
  -4  13   7       80.37      113.07     22.23 o 
  -3  13   7       13.27       19.44     21.77 o 
  -2  13   7       50.72       37.37     21.79 o 
  -1  13   7        5.85        7.31     24.90 o 
   0  13   7       58.02       68.51     19.45 o 
   1  13   7        0.03       40.41     24.94 o 
   2  13   7       73.65       62.02     20.74 o 
   3  13   7       12.60       26.84     20.19 o 
   4  13   7        0.60        1.13     19.08 o 
   5  13   7       63.89       82.43     28.83 o 
   6  13   7       17.43       33.92     29.59 o 
   7  13   7       22.23       32.04     32.37 o 
   8  13   7        3.05       -2.17     34.27 o 
  -9  14   7        0.53      -20.22     40.27 o 
  -8  14   7       18.29        4.13     52.13 o 
  -7  14   7        1.48       30.27     48.39 o 
  -6  14   7        5.16       27.47     47.54 o 
  -5  14   7       49.28       79.37     45.73 o 
  -4  14   7        5.84       42.62     23.94 o 
  -3  14   7      131.43      125.54     23.35 o 
  -2  14   7       43.41       40.86     23.84 o 
  -1  14   7      256.82      283.44     21.03 o 
   0  14   7       80.72       72.89     18.33 o 
   1  14   7       83.60       87.90     29.54 o 
   2  14   7        0.64        0.29     20.66 o 
   3  14   7       25.18       36.22     23.63 o 
   4  14   7        0.70       12.85     28.14 o 
   5  14   7        6.20       10.01     25.06 o 
   6  14   7       22.23       46.13     30.77 o 
   7  14   7        9.01        7.30     28.03 o 
  -9  15   7        1.98       50.44     55.57 o 
  -8  15   7       10.39       -2.04     36.39 o 
  -7  15   7       61.76       23.57     34.95 o 
  -6  15   7        1.35      -10.78     48.48 o 
  -5  15   7      175.12      193.53     34.01 o 
  -4  15   7       14.87      -13.02     28.80 o 
  -3  15   7       78.77      104.02     28.32 o 
  -2  15   7        2.46       14.61     22.00 o 
  -1  15   7       40.77       49.53     26.47 o 
   0  15   7       51.97       58.50     26.72 o 
   1  15   7       71.18       74.12     20.60 o 
   2  15   7        0.01      -15.75     27.72 o 
   3  15   7       13.31       31.04     24.56 o 
   4  15   7       14.39       64.80     24.68 o 
   5  15   7       21.49       41.03     29.62 o 
   6  15   7        0.05       20.04     26.37 o 
   7  15   7        9.32       16.57     34.03 o 
  -9  16   7        4.43       31.44     57.23 o 
  -8  16   7        0.65       -3.97     37.81 o 
  -7  16   7       14.95       11.15     51.44 o 
  -6  16   7        8.50       24.05     34.49 o 
  -5  16   7       73.33       35.75     35.04 o 
  -4  16   7       14.19       12.34     28.87 o 
  -3  16   7        6.49       24.87     29.29 o 
  -2  16   7        0.45      -11.56     28.83 o 
  -1  16   7       10.05       24.64     27.35 o 
   0  16   7       65.16       87.55     27.85 o 
   1  16   7       80.13      110.09     24.58 o 
   2  16   7       67.80      101.53     27.91 o 
   3  16   7       40.59       56.42     28.82 o 
   4  16   7        8.94       28.33     29.23 o 
   5  16   7        5.99       33.96     30.64 o 
   6  16   7        0.22       30.50     32.23 o 
   7  16   7       14.19       16.99     30.27 o 
  -8  17   7       25.86       25.54     55.53 o 
  -7  17   7       20.82       28.84     52.68 o 
  -6  17   7       77.94       66.08     35.93 o 
  -5  17   7       45.27       98.46     49.91 o 
  -4  17   7        6.49       10.43     28.95 o 
  -3  17   7       55.40       79.21     29.48 o 
  -2  17   7        0.08       -8.73     28.10 o 
  -1  17   7       84.22      104.52     27.92 o 
   0  17   7        2.07        6.65     23.38 o 
   1  17   7       90.10      112.34     24.32 o 
   2  17   7        0.54       15.34     21.98 o 
   3  17   7       18.24       -6.22     29.71 o 
   4  17   7       14.86       38.03     25.42 o 
   5  17   7       52.59       62.06     25.12 o 
   6  17   7        5.82       27.46     33.11 o 
  -8  18   7        0.00        3.58     41.12 o 
  -7  18   7        5.51       15.88     38.27 o 
  -6  18   7        7.06       58.99     53.21 o 
  -5  18   7        0.24      -31.37     51.70 o 
  -4  18   7        0.16       28.08     37.25 o 
  -3  18   7       15.00       47.01     39.52 o 
  -2  18   7       22.70       17.48     30.02 o 
  -1  18   7       52.06       67.61     28.96 o 
   0  18   7       37.85       45.25     26.86 o 
   1  18   7       72.42       94.76     24.83 o 
   2  18   7       52.88       72.26     26.01 o 
   3  18   7       74.17      108.36     26.12 o 
   4  18   7       13.95       27.39     27.36 o 
   5  18   7       24.65       13.43     25.31 o 
   6  18   7        4.30       14.95     34.90 o 
  -7  19   7       10.93      -17.78     56.06 o 
  -6  19   7        2.39       36.92     38.46 o 
  -5  19   7       23.53       53.14     38.62 o 
  -4  19   7        0.49        7.31     31.33 o 
  -3  19   7        0.16       14.30     27.87 o 
  -2  19   7       16.08       14.76     22.80 o 
  -1  19   7        2.49        2.81     29.43 o 
   0  19   7       22.93       54.83     29.93 o 
   1  19   7        0.03       30.52     25.85 o 
   2  19   7        0.98        8.76     30.08 o 
   3  19   7        0.66       34.72     26.04 o 
   4  19   7       31.54       34.31     28.08 o 
   5  19   7       22.04       26.81     29.09 o 
  -6  20   7       11.67       99.38     56.95 o 
  -5  20   7        2.20       58.93     55.83 o 
  -4  20   7        0.33      -54.75     54.75 o 
  -3  20   7        2.21        7.80     35.44 o 
  -2  20   7       32.26       42.74     37.47 o 
  -1  20   7        1.32       17.49     23.83 o 
   0  20   7       74.20       48.41     30.50 o 
   1  20   7        0.03       25.42     30.96 o 
   2  20   7       41.42       46.93     31.28 o 
   3  20   7        2.76       27.78     32.61 o 
   4  20   7        6.43       44.69     33.80 o 
   5  20   7        6.08      -20.10     60.44 o 
  -5  21   7        2.11       22.44     58.44 o 
  -4  21   7        2.68       41.58     39.86 o 
  -3  21   7        0.04      -10.13     30.27 o 
  -2  21   7        4.62       10.89     28.09 o 
  -1  21   7        0.09      -18.34     38.16 o 
   0  21   7        1.96       20.19     27.68 o 
   1  21   7        0.12        7.50     31.67 o 
   2  21   7        0.91        3.59     28.29 o 
   3  21   7        7.43        8.59     33.88 o 
   4  21   7       26.46       31.88     35.65 o 
  -4  22   7        7.05       42.84     57.36 o 
  -3  22   7        0.89       -4.94     37.28 o 
  -2  22   7        8.08       24.40     35.40 o 
  -1  22   7       19.10       28.04     28.49 o 
   0  22   7       18.48       17.32     33.59 o 
   1  22   7       23.38       41.64     29.43 o 
   2  22   7        2.33        8.44     34.38 o 
   3  22   7        9.51        4.48     30.71 o 
  -3  23   7        3.43      -15.32     42.84 o 
  -2  23   7        0.27       18.90     31.40 o 
  -1  23   7        2.86      -10.13     36.48 o 
   0  23   7        0.10       13.29     35.40 o 
   1  23   7        2.59       24.87     43.70 o 
 -10   0   8        5.05        5.12     50.89 o 
  -8   0   8        0.99      -25.75     46.26 o 
  -6   0   8      281.88      279.44     26.44 o 
  -4   0   8        9.02        6.77     22.65 o 
  -2   0   8     1859.37     1924.88     34.99 o 
   0   0   8      551.99      515.45     21.74 o 
   2   0   8       23.58       19.81     23.00 o 
   4   0   8       26.65       87.93     49.68 o 
   6   0   8       16.57       22.45     33.08 o 
   8   0   8       34.19       52.86     31.35 o 
 -11   1   8        0.13      -22.65     39.33 o 
 -10   1   8       37.81       36.67     36.59 o 
  -9   1   8       53.76       63.57     34.12 o 
  -8   1   8       99.24      121.68     32.83 o 
  -7   1   8      261.56      263.85     19.42 o 
  -6   1   8      413.88      419.16     19.14 o 
  -5   1   8      117.66      127.81     17.47 o 
  -4   1   8      216.22      209.25     17.28 o 
  -3   1   8       54.94       54.08     19.35 o 
  -2   1   8        5.79       14.49     14.72 o 
  -1   1   8       10.74       12.05     16.49 o 
   0   1   8      322.23      334.43     15.63 o 
   1   1   8        2.01        8.72     19.37 o 
   2   1   8        0.03        4.47     16.29 o 
   3   1   8        4.55       12.50     16.46 o 
   4   1   8      161.05      160.74     21.45 o 
   5   1   8        0.00       -0.34     18.08 o 
   6   1   8        0.55        5.27     19.30 o 
   7   1   8       15.04       47.86     24.05 o 
   8   1   8        1.48      -16.20     30.34 o 
   9   1   8        0.17       -3.60     34.41 o 
 -11   2   8       11.42      -15.88     40.00 o 
 -10   2   8        0.67       20.00     39.45 o 
  -9   2   8        1.83       24.96     33.88 o 
  -8   2   8       79.69       78.35     32.50 o 
  -7   2   8        2.60       -3.16     18.65 o 
  -6   2   8      129.20      141.65     21.83 o 
  -5   2   8        0.30       19.28     16.99 o 
  -4   2   8      133.49      130.17     18.36 o 
  -3   2   8        0.02       -0.26     16.71 o 
  -2   2   8      263.04      238.90     18.02 o 
  -1   2   8      514.23      511.64     20.21 o 
   0   2   8      298.74      293.59     19.99 o 
   1   2   8      143.59      133.28     15.13 o 
   2   2   8       23.47       29.24     19.83 o 
   3   2   8        3.30       16.77     16.70 o 
   4   2   8        0.01       17.77     14.93 o 
   5   2   8       16.50       16.10     18.21 o 
   6   2   8        1.94       21.50     19.01 o 
   7   2   8       30.96       37.70     17.31 o 
   8   2   8        3.76       40.14     44.92 o 
   9   2   8        2.39       32.24     33.23 o 
 -11   3   8        1.58       46.59     41.14 o 
 -10   3   8        3.18      -10.24     36.76 o 
  -9   3   8       18.54       39.37     34.36 o 
  -8   3   8        1.02        8.50     32.08 o 
  -7   3   8       95.35       99.93     22.89 o 
  -6   3   8       68.65       84.44     21.47 o 
  -5   3   8      520.11      539.95     20.79 o 
  -4   3   8       76.28       80.28     16.90 o 
  -3   3   8      397.30      390.86     20.30 o 
  -2   3   8        7.11       12.32     15.30 o 
  -1   3   8        9.74        5.56     15.71 o 
   0   3   8      107.94      104.06     17.18 o 
   1   3   8       87.85       91.32     17.48 o 
   2   3   8      190.54      178.85     15.63 o 
   3   3   8        5.71       15.26     17.81 o 
   4   3   8      213.94      241.23     18.18 o 
   5   3   8        9.66       24.43     22.47 o 
   6   3   8      140.93      132.62     22.00 o 
   7   3   8       18.68       44.00     24.71 o 
   8   3   8        0.95        5.24     30.60 o 
   9   3   8       26.85       44.05     40.95 o 
 -11   4   8       14.66       16.90     41.40 o 
 -10   4   8       16.12       37.07     36.31 o 
  -9   4   8        0.02       10.55     27.95 o 
  -8   4   8       62.71       60.50     27.14 o 
  -7   4   8        2.45       10.51     20.71 o 
  -6   4   8        0.62       -2.95     21.50 o 
  -5   4   8        6.63       15.65     18.54 o 
  -4   4   8      222.85      222.99     19.01 o 
  -3   4   8      676.60      659.99     17.33 o 
  -2   4   8      123.24      132.99     19.65 o 
  -1   4   8     1544.75     1517.03     24.42 o 
   0   4   8       38.87       46.43     15.84 o 
   1   4   8      499.88      502.85     16.95 o 
   2   4   8       94.44      112.81     16.36 o 
   3   4   8       42.70       28.67     17.09 o 
   4   4   8        8.35       16.04     17.76 o 
   5   4   8       13.10       21.38     22.47 o 
   6   4   8        0.90       10.49     17.72 o 
   7   4   8       37.92       31.07     22.59 o 
   8   4   8        6.86       11.09     21.75 o 
   9   4   8        4.10        7.11     34.06 o 
 -11   5   8       17.43       13.68     37.52 o 
 -10   5   8       35.86       36.05     32.43 o 
  -9   5   8       83.19       74.90     38.53 o 
  -8   5   8       28.28       27.02     33.64 o 
  -7   5   8      217.72      233.83     21.18 o 
  -6   5   8        0.33       -0.57     17.75 o 
  -5   5   8       65.11       60.16     21.06 o 
  -4   5   8       15.46       30.07     16.12 o 
  -3   5   8       26.29       26.41     17.55 o 
  -2   5   8      103.30       91.96     20.10 o 
  -1   5   8       97.21       90.58     19.91 o 
   0   5   8      549.76      533.15     18.10 o 
   1   5   8       92.88       77.02     20.01 o 
   2   5   8        2.64       -0.40     18.22 o 
   3   5   8      548.99      528.51     18.54 o 
   4   5   8       10.93       26.49     17.94 o 
   5   5   8      280.72      296.03     21.72 o 
   6   5   8        0.01        2.75     17.57 o 
   7   5   8      122.90      144.37     21.28 o 
   8   5   8        7.44       36.60     26.93 o 
   9   5   8       31.80       55.64     26.76 o 
 -11   6   8       20.19       38.64     39.32 o 
 -10   6   8        4.63        9.83     32.54 o 
  -9   6   8        0.02      -11.38     38.86 o 
  -8   6   8        1.10      -16.18     32.22 o 
  -7   6   8       21.42       32.36     26.63 o 
  -6   6   8       17.50       19.16     20.51 o 
  -5   6   8        9.32       27.18     20.63 o 
  -4   6   8       66.70       68.20     20.65 o 
  -3   6   8        3.30        3.06     17.87 o 
  -2   6   8      274.43      289.91     18.54 o 
  -1   6   8     1014.43      979.62     21.16 o 
   0   6   8        2.89        6.88     18.12 o 
   1   6   8     2320.87     2181.52     24.83 o 
   2   6   8      278.15      248.12     18.65 o 
   3   6   8      106.70       94.95     17.57 o 
   4   6   8        0.21        9.77     18.16 o 
   5   6   8       56.44       79.00     20.69 o 
   6   6   8       23.72       40.94     21.65 o 
   7   6   8        5.77       12.11     25.35 o 
   8   6   8        2.64        4.58     24.83 o 
   9   6   8        0.34      -16.30     30.11 o 
 -11   7   8       39.69       29.85     48.37 o 
 -10   7   8        2.45       27.49     38.43 o 
  -9   7   8       60.98       98.99     41.79 o 
  -8   7   8        1.57       10.28     36.88 o 
  -7   7   8      302.34      328.76     36.41 o 
  -6   7   8       76.44       79.04     23.43 o 
  -5   7   8      159.14      177.07     21.76 o 
  -4   7   8       98.71       90.78     20.56 o 
  -3   7   8      462.98      449.78     19.88 o 
  -2   7   8      256.00      249.52     17.32 o 
  -1   7   8      200.69      234.00     18.69 o 
   0   7   8      476.84      445.47     19.49 o 
   1   7   8       11.11       32.89     20.15 o 
   2   7   8      164.89      149.90     17.17 o 
   3   7   8      195.98      175.38     19.87 o 
   4   7   8        2.08        7.46     17.14 o 
   5   7   8       48.03       37.25     19.22 o 
   6   7   8       12.52       33.02     21.70 o 
   7   7   8       28.48       54.64     23.22 o 
   8   7   8        7.75      -13.80     28.22 o 
 -10   8   8        1.74       33.23     54.18 o 
  -9   8   8        0.66        5.00     32.48 o 
  -8   8   8        0.01       -4.48     30.49 o 
  -7   8   8        2.54        4.01     35.71 o 
  -6   8   8        0.09       17.81     23.31 o 
  -5   8   8        8.86       20.45     21.11 o 
  -4   8   8       48.26       64.71     17.10 o 
  -3   8   8      202.40      198.24     18.81 o 
  -2   8   8      239.40      204.18     17.61 o 
  -1   8   8      986.59      927.92     20.87 o 
   0   8   8      172.61      165.10     20.99 o 
   1   8   8      203.71      219.33     18.99 o 
   2   8   8       68.53       75.28     18.91 o 
   3   8   8        6.94        0.86     19.21 o 
   4   8   8        3.97       25.71     19.90 o 
   5   8   8        0.18      -21.60     21.60 o 
   6   8   8       26.02       42.96     25.10 o 
   7   8   8       18.57       38.91     23.02 o 
   8   8   8        0.09       34.71     32.31 o 
 -10   9   8       42.49       62.37     38.55 o 
  -9   9   8       10.66      -49.33     52.41 o 
  -8   9   8      102.76      106.92     42.98 o 
  -7   9   8       22.68        2.37     36.61 o 
  -6   9   8      339.70      335.65     22.60 o 
  -5   9   8       74.28       86.40     20.89 o 
  -4   9   8      246.20      255.09     18.16 o 
  -3   9   8      121.13       98.51     19.22 o 
  -2   9   8      155.49      159.04     17.35 o 
  -1   9   8        0.31       -0.26     16.65 o 
   0   9   8      544.12      560.22     19.20 o 
   1   9   8      123.06      148.70     19.26 o 
   2   9   8       72.46       89.41     21.70 o 
   3   9   8      237.84      233.53     23.02 o 
   4   9   8       14.64       12.81     16.83 o 
   5   9   8       34.99       65.29     23.43 o 
   6   9   8       43.25       65.81     29.15 o 
   7   9   8        0.01       10.26     26.40 o 
   8   9   8        1.34       21.12     33.40 o 
 -10  10   8        0.02       28.96     55.35 o 
  -9  10   8        1.49       16.29     36.32 o 
  -8  10   8        0.01       -0.37     34.92 o 
  -7  10   8        0.23       26.85     40.33 o 
  -6  10   8        3.88       16.79     22.22 o 
  -5  10   8        6.50       16.03     20.82 o 
  -4  10   8       38.27       44.44     21.68 o 
  -3  10   8        1.62       13.39     18.83 o 
  -2  10   8      453.68      400.74     20.20 o 
  -1  10   8        7.23       13.23     20.63 o 
   0  10   8      184.70      190.14     19.34 o 
   1  10   8       23.73       13.59     17.48 o 
   2  10   8       20.05       44.00     19.91 o 
   3  10   8        0.73       -8.76     17.90 o 
   4  10   8        7.03       -8.86     23.39 o 
   5  10   8       31.16       32.91     21.95 o 
   6  10   8       17.86       31.55     25.32 o 
   7  10   8        2.28        3.49     26.96 o 
   8  10   8        0.41       38.89     33.82 o 
 -10  11   8       10.16       12.57     56.26 o 
  -9  11   8        0.19        7.96     51.79 o 
  -8  11   8       19.98       52.34     50.16 o 
  -7  11   8       19.20       27.99     33.62 o 
  -6  11   8      135.02      157.59     27.66 o 
  -5  11   8        2.11        3.75     20.87 o 
  -4  11   8      122.12      130.43     23.36 o 
  -3  11   8        1.46       -6.46     21.77 o 
  -2  11   8       32.74       43.52     18.85 o 
  -1  11   8        6.53        8.17     18.64 o 
   0  11   8      186.94      170.65     19.96 o 
   1  11   8       23.14       27.43     18.02 o 
   2  11   8       10.07      -11.65     18.52 o 
   3  11   8       20.26       36.02     20.75 o 
   4  11   8       63.06       61.88     27.78 o 
   5  11   8       22.28       32.24     22.09 o 
   6  11   8       81.65       77.79     30.12 o 
   7  11   8       13.33       27.23     27.89 o 
   8  11   8       21.11       62.12     34.62 o 
  -9  12   8        0.56       43.37     54.77 o 
  -8  12   8       19.37       62.55     50.53 o 
  -7  12   8       14.16      -10.99     48.05 o 
  -6  12   8        3.08       -8.99     46.51 o 
  -5  12   8       20.64       40.75     24.45 o 
  -4  12   8       13.80       20.62     21.15 o 
  -3  12   8        6.14       31.16     19.49 o 
  -2  12   8      373.45      390.08     23.12 o 
  -1  12   8        1.83       21.17     21.47 o 
   0  12   8      122.68      124.16     20.21 o 
   1  12   8       84.65       67.60     20.66 o 
   2  12   8        7.57       21.29     20.44 o 
   3  12   8       41.39       52.50     21.10 o 
   4  12   8       28.85       31.94     21.49 o 
   5  12   8       12.15       25.93     22.08 o 
   6  12   8        1.35        3.42     23.29 o 
   7  12   8        0.05        4.88     32.61 o 
  -9  13   8       27.02       77.67     54.66 o 
  -8  13   8        0.32      -43.53     51.35 o 
  -7  13   8       65.80      126.91     48.67 o 
  -6  13   8        1.37       14.73     48.00 o 
  -5  13   8       38.32       51.40     21.83 o 
  -4  13   8        0.24       21.16     24.40 o 
  -3  13   8       18.39        1.18     26.27 o 
  -2  13   8       24.94       42.52     21.92 o 
  -1  13   8       13.80        9.65     22.28 o 
   0  13   8        7.84       11.84     20.50 o 
   1  13   8        5.63        0.91     20.44 o 
   2  13   8        1.19       12.87     23.23 o 
   3  13   8       63.86       62.53     21.84 o 
   4  13   8       39.99        7.64     24.06 o 
   5  13   8       65.32       82.95     29.39 o 
   6  13   8       11.00       34.74     30.95 o 
   7  13   8       22.72       60.81     33.15 o 
  -9  14   8        2.73      -36.87     57.20 o 
  -8  14   8        4.40       18.06     52.13 o 
  -7  14   8        3.14        7.73     50.60 o 
  -6  14   8        4.94       66.34     47.02 o 
  -5  14   8       20.14       23.95     31.19 o 
  -4  14   8        4.41       28.80     23.71 o 
  -3  14   8      206.36      215.01     27.53 o 
  -2  14   8        3.27       -9.45     22.54 o 
  -1  14   8      380.82      358.40     24.86 o 
   0  14   8        8.81        7.69     23.42 o 
   1  14   8      152.48      166.99     24.20 o 
   2  14   8        1.11       13.02     23.40 o 
   3  14   8       23.89       31.77     28.33 o 
   4  14   8       11.88       22.03     29.22 o 
   5  14   8       19.04       29.14     26.15 o 
   6  14   8       10.35       23.50     28.31 o 
   7  14   8        5.14       14.88     29.31 o 
  -8  15   8       33.33       82.81     54.54 o 
  -7  15   8      159.51      250.78     52.45 o 
  -6  15   8        1.11       77.26     50.92 o 
  -5  15   8       90.45      131.20     42.24 o 
  -4  15   8       10.55       14.85     24.74 o 
  -3  15   8       67.86       78.60     23.97 o 
  -2  15   8       25.43       34.66     26.93 o 
  -1  15   8       34.20       19.29     23.50 o 
   0  15   8        0.08       17.76     27.76 o 
   1  15   8        2.78       20.66     23.80 o 
   2  15   8        9.83       76.63     24.42 o 
   3  15   8        5.54       24.03     24.91 o 
   4  15   8       22.50       60.48     23.46 o 
   5  15   8       46.41       66.70     31.21 o 
   6  15   8        4.52       18.70     33.25 o 
  -8  16   8        2.04       55.37     55.64 o 
  -7  16   8        5.51       21.04     53.07 o 
  -6  16   8       42.53      111.43     51.47 o 
  -5  16   8       14.61       75.56     48.48 o 
  -4  16   8       10.01       34.04     30.10 o 
  -3  16   8        1.99      -14.63     23.95 o 
  -2  16   8        1.46       24.46     23.66 o 
  -1  16   8      152.59      196.11     24.66 o 
   0  16   8        0.21        7.04     28.36 o 
   1  16   8       88.22       94.45     28.48 o 
   2  16   8       24.22       17.86     24.86 o 
   3  16   8       32.30       43.26     22.97 o 
   4  16   8        7.41       19.99     30.23 o 
   5  16   8        1.73       36.31     28.03 o 
   6  16   8        0.43      -13.21     29.85 o 
  -7  17   8       70.72       60.19     39.15 o 
  -6  17   8        8.50       14.43     53.10 o 
  -5  17   8       11.57       22.56     36.37 o 
  -4  17   8        0.61       15.43     39.10 o 
  -3  17   8        7.10       33.47     24.54 o 
  -2  17   8        1.82       -4.70     22.20 o 
  -1  17   8       60.31       62.21     25.41 o 
   0  17   8        4.86       10.40     22.34 o 
   1  17   8       11.09        4.62     25.49 o 
   2  17   8        0.23        1.21     25.72 o 
   3  17   8       17.75       16.70     30.67 o 
   4  17   8       32.67       55.02     32.17 o 
   5  17   8       28.54       49.51     29.42 o 
  -7  18   8       12.26       66.22     58.24 o 
  -6  18   8        5.71      -19.44     38.50 o 
  -5  18   8        0.70      -10.46     36.74 o 
  -4  18   8        1.14       22.88     31.61 o 
  -3  18   8        0.02       37.35     31.36 o 
  -2  18   8        4.24       17.55     22.64 o 
  -1  18   8       25.44       20.37     29.44 o 
   0  18   8       31.19       52.61     25.74 o 
   1  18   8       43.79       54.45     26.81 o 
   2  18   8       39.09       46.09     23.30 o 
   3  18   8        0.52       -6.11     31.67 o 
   4  18   8       35.94       46.35     27.92 o 
   5  18   8        0.70       45.37     34.11 o 
  -6  19   8       21.77       37.47     57.27 o 
  -5  19   8        4.74       63.93     54.38 o 
  -4  19   8        3.33        7.06     38.72 o 
  -3  19   8        0.00       75.16     73.20 o 
  -2  19   8       11.58       27.39     32.52 o 
  -1  19   8        0.25      -20.53     24.19 o 
   0  19   8       28.39       33.23     23.68 o 
   1  19   8       26.49       20.67     31.44 o 
   2  19   8        6.16       20.47     27.34 o 
   3  19   8       18.82       17.97     28.18 o 
   4  19   8       27.38       36.89     26.89 o 
  -5  20   8        0.60       19.73     40.11 o 
  -4  20   8        1.23      -25.21     43.16 o 
  -3  20   8        4.16       39.68     33.44 o 
  -2  20   8        2.25       28.89     32.89 o 
  -1  20   8        2.16       31.91     26.70 o 
   0  20   8       50.08       85.81     32.09 o 
   1  20   8        3.34       34.53     27.54 o 
   2  20   8       45.71       49.30     25.34 o 
   3  20   8        4.76        9.09     26.20 o 
  -4  21   8        0.35      -12.85     40.32 o 
  -3  21   8        5.81        7.46     35.59 o 
  -2  21   8        1.39       -7.59     32.61 o 
  -1  21   8        0.04       17.23     28.40 o 
   0  21   8        1.44        4.91     32.87 o 
   1  21   8        1.21       -9.90     25.79 o 
   2  21   8        2.32       16.08     26.74 o 
  -3  22   8        0.28        8.79     39.48 o 
  -2  22   8       27.34       40.18     36.84 o 
  -1  22   8        3.50       -3.30     46.49 o 
   0  22   8        4.42       12.33     34.46 o 
   1  22   8        0.02       15.80     35.22 o 
 -10   0   9        1.85       27.42     54.20 o 
  -8   0   9       52.48       50.99     47.25 o 
  -6   0   9        1.50      -18.24     31.61 o 
  -4   0   9        3.29       -0.73     24.87 o 
  -2   0   9      102.61      117.95     23.87 o 
   0   0   9     2854.76     2641.40     32.10 o 
   2   0   9      439.24      394.42     26.29 o 
   4   0   9       86.04       86.87     26.70 o 
   6   0   9       33.76       45.65     28.63 o 
   8   0   9       72.52       83.97     33.23 o 
 -11   1   9        1.42      -11.75     41.47 o 
 -10   1   9       32.59       45.47     37.92 o 
  -9   1   9       17.68       14.53     28.72 o 
  -8   1   9      130.96      156.10     28.11 o 
  -7   1   9      184.20      178.95     19.78 o 
  -6   1   9      197.73      213.34     22.79 o 
  -5   1   9      563.00      529.67     19.42 o 
  -4   1   9      143.03      136.94     20.94 o 
  -3   1   9       64.75       67.62     15.63 o 
  -2   1   9      329.76      315.15     16.30 o 
  -1   1   9      248.40      248.56     20.67 o 
   0   1   9      269.10      286.48     19.03 o 
   1   1   9       50.09       65.42     18.18 o 
   2   1   9      218.67      213.09     17.92 o 
   3   1   9        1.71       19.24     17.19 o 
   4   1   9      271.78      288.43     20.54 o 
   5   1   9       39.58       26.06     20.83 o 
   6   1   9       54.98       21.00     24.51 o 
   7   1   9        0.02       29.35     23.27 o 
   8   1   9       11.91       -6.62     27.68 o 
 -11   2   9        7.18        5.90     33.73 o 
 -10   2   9        5.43       -8.88     37.72 o 
  -9   2   9        0.70        6.06     28.78 o 
  -8   2   9        0.10       12.00     33.94 o 
  -7   2   9        0.27        7.26     23.21 o 
  -6   2   9        0.68       10.68     19.66 o 
  -5   2   9      118.97      149.30     21.74 o 
  -4   2   9        2.71       -0.76     16.99 o 
  -3   2   9      504.56      484.12     20.08 o 
  -2   2   9       76.17       75.73     18.00 o 
  -1   2   9     1183.63     1160.51     23.05 o 
   0   2   9      767.44      761.19     16.87 o 
   1   2   9      586.97      602.65     18.81 o 
   2   2   9      515.66      491.10     22.99 o 
   3   2   9        5.62       27.46     19.44 o 
   4   2   9       19.41       14.41     19.72 o 
   5   2   9       72.87       87.34     19.38 o 
   6   2   9        0.62        8.48     21.46 o 
   7   2   9       13.22       -1.76     17.99 o 
   8   2   9        0.61        0.05     24.95 o 
 -11   3   9       26.68       22.75     41.13 o 
 -10   3   9       17.21       34.67     37.76 o 
  -9   3   9       76.82       98.38     29.43 o 
  -8   3   9        5.49       10.11     33.71 o 
  -7   3   9      132.25      160.03     23.85 o 
  -6   3   9       16.32        1.88     19.67 o 
  -5   3   9      384.28      405.74     20.65 o 
  -4   3   9       14.71       24.58     20.91 o 
  -3   3   9      398.20      387.12     17.98 o 
  -2   3   9      227.56      230.32     16.06 o 
  -1   3   9      255.03      252.47     19.31 o 
   0   3   9      557.61      550.68     20.07 o 
   1   3   9      212.50      215.44     17.45 o 
   2   3   9        6.12       21.87     17.50 o 
   3   3   9      100.79      101.93     18.05 o 
   4   3   9      200.62      188.85     23.21 o 
   5   3   9       71.82       89.05     23.90 o 
   6   3   9       40.71       60.57     20.17 o 
   7   3   9        6.84      -19.61     23.83 o 
   8   3   9        4.39       -0.85     32.39 o 
 -11   4   9       13.47       10.69     41.04 o 
 -10   4   9        0.31       28.98     41.10 o 
  -9   4   9        4.97       22.12     38.81 o 
  -8   4   9       18.47       42.75     33.83 o 
  -7   4   9        2.95        3.88     20.72 o 
  -6   4   9        4.72       20.47     19.95 o 
  -5   4   9       66.04       59.23     21.77 o 
  -4   4   9      568.22      520.81     22.31 o 
  -3   4   9      462.53      445.78     17.47 o 
  -2   4   9       21.40       38.03     16.70 o 
  -1   4   9     2226.83     2163.38     38.31 o 
   0   4   9        8.02       39.09     18.48 o 
   1   4   9      757.62      773.99     20.45 o 
   2   4   9      173.57      152.90     17.86 o 
   3   4   9        3.09       11.67     17.72 o 
   4   4   9       18.62       24.70     18.23 o 
   5   4   9       11.32       20.47     23.83 o 
   6   4   9        0.91      -21.75     21.75 o 
   7   4   9        0.40        4.24     21.14 o 
   8   4   9        0.34        5.20     32.43 o 
 -10   5   9       11.54       24.84     38.91 o 
  -9   5   9       85.27       85.81     31.88 o 
  -8   5   9        0.42       22.65     33.45 o 
  -7   5   9      130.19      130.32     20.44 o 
  -6   5   9       12.87       19.56     20.62 o 
  -5   5   9       93.32      112.94     19.80 o 
  -4   5   9       39.75       35.15     18.86 o 
  -3   5   9      144.32      143.31     18.68 o 
  -2   5   9      366.47      333.06     19.23 o 
  -1   5   9      144.87      148.55     21.16 o 
   0   5   9       58.80       58.43     16.82 o 
   1   5   9       62.29       70.14     18.61 o 
   2   5   9        0.31       -6.27     16.97 o 
   3   5   9      522.43      500.08     19.51 o 
   4   5   9       10.60        8.92     17.19 o 
   5   5   9      334.75      325.80     18.94 o 
   6   5   9       22.94       26.72     22.07 o 
   7   5   9       95.59      125.95     27.31 o 
   8   5   9       12.63       55.48     28.06 o 
 -10   6   9        0.64      -22.32     42.81 o 
  -9   6   9       20.91       25.63     29.55 o 
  -8   6   9       21.31       25.61     27.85 o 
  -7   6   9       43.55       37.36     23.86 o 
  -6   6   9       40.76       55.47     20.92 o 
  -5   6   9       10.01      -11.14     22.36 o 
  -4   6   9       12.68       27.85     18.67 o 
  -3   6   9       15.36       16.06     16.81 o 
  -2   6   9        0.28        4.09     18.06 o 
  -1   6   9      308.23      286.04     22.96 o 
   0   6   9        0.47       -7.04     18.62 o 
   1   6   9      150.86      145.25     19.16 o 
   2   6   9       11.38       12.48     17.64 o 
   3   6   9      179.16      195.56     20.49 o 
   4   6   9        3.57       14.83     20.72 o 
   5   6   9       38.40       47.42     24.28 o 
   6   6   9        7.41        5.34     22.38 o 
   7   6   9        0.14        6.26     26.48 o 
   8   6   9        0.35       18.01     25.05 o 
 -10   7   9        2.47       22.29     43.44 o 
  -9   7   9       96.20       86.86     32.24 o 
  -8   7   9        5.47        9.64     30.00 o 
  -7   7   9       68.09       69.45     23.96 o 
  -6   7   9       50.05       53.09     20.30 o 
  -5   7   9       61.07       72.91     19.85 o 
  -4   7   9      208.10      217.20     18.39 o 
  -3   7   9      215.10      195.93     19.52 o 
  -2   7   9      128.44      135.12     17.69 o 
  -1   7   9       75.52       75.57     19.19 o 
   0   7   9        9.65       22.16     21.33 o 
   1   7   9        1.52        7.08     17.65 o 
   2   7   9       27.72       24.49     18.07 o 
   3   7   9       35.84       57.10     17.88 o 
   4   7   9      120.24      108.62     17.90 o 
   5   7   9       63.97       70.18     21.96 o 
   6   7   9       22.26       43.50     25.43 o 
   7   7   9       32.12       50.12     24.05 o 
   8   7   9       10.75       38.46     34.61 o 
 -10   8   9        0.00       -4.80     44.55 o 
  -9   8   9        0.63       15.58     32.55 o 
  -8   8   9        1.81       21.06     28.62 o 
  -7   8   9        5.52       -0.08     26.54 o 
  -6   8   9        3.31        9.71     21.21 o 
  -5   8   9        2.16        8.08     20.04 o 
  -4   8   9       19.80       21.08     19.61 o 
  -3   8   9       90.18       90.86     18.10 o 
  -2   8   9      423.59      397.60     18.88 o 
  -1   8   9      677.65      653.74     23.68 o 
   0   8   9      183.14      166.93     18.41 o 
   1   8   9      127.72      139.88     19.80 o 
   2   8   9      385.36      370.75     20.65 o 
   3   8   9        0.31       13.88     20.68 o 
   4   8   9      126.61      136.15     24.18 o 
   5   8   9       14.98       28.89     19.86 o 
   6   8   9       51.21       65.34     24.50 o 
   7   8   9        6.01       15.58     22.42 o 
   8   8   9        2.77      -14.27     33.86 o 
 -10   9   9       14.57        0.87     40.36 o 
  -9   9   9       15.04       -2.53     48.49 o 
  -8   9   9      122.44      172.84     40.15 o 
  -7   9   9       34.27       20.59     27.03 o 
  -6   9   9      257.12      252.59     20.20 o 
  -5   9   9        5.44        5.71     20.11 o 
  -4   9   9      118.71      130.67     22.41 o 
  -3   9   9        0.65        4.67     19.42 o 
  -2   9   9       28.85       14.72     19.28 o 
  -1   9   9        0.12       18.48     17.72 o 
   0   9   9      262.23      256.57     19.88 o 
   1   9   9        1.37        6.57     19.68 o 
   2   9   9      197.72      228.84     18.60 o 
   3   9   9        2.13        7.81     20.13 o 
   4   9   9       29.92       34.65     23.82 o 
   5   9   9       14.43       35.30     24.32 o 
   6   9   9       34.10       55.91     23.48 o 
   7   9   9       11.33       20.61     24.38 o 
 -10  10   9        3.32       99.33     58.58 o 
  -9  10   9        5.90       22.90     38.11 o 
  -8  10   9        1.92       -0.70     33.01 o 
  -7  10   9        0.58       27.20     38.04 o 
  -6  10   9        0.01        7.80     24.70 o 
  -5  10   9       12.31       11.79     19.01 o 
  -4  10   9       48.11       58.59     22.70 o 
  -3  10   9        0.17        0.71     19.58 o 
  -2  10   9      217.66      228.81     20.46 o 
  -1  10   9       69.12       61.78     17.61 o 
   0  10   9      297.84      243.81     22.77 o 
   1  10   9       68.05       67.79     19.89 o 
   2  10   9      151.03      167.77     20.38 o 
   3  10   9        7.01       13.63     18.60 o 
   4  10   9       28.71       25.76     24.59 o 
   5  10   9        3.61       29.55     29.00 o 
   6  10   9       19.51       27.00     23.52 o 
   7  10   9        1.34       12.45     25.26 o 
  -9  11   9        3.13        2.73     54.59 o 
  -8  11   9       34.85       69.92     52.13 o 
  -7  11   9        8.46       18.93     31.13 o 
  -6  11   9      220.15      236.10     24.54 o 
  -5  11   9        8.95       23.78     23.21 o 
  -4  11   9       38.85       40.13     22.98 o 
  -3  11   9       35.73       34.81     22.22 o 
  -2  11   9        1.73        3.49     17.70 o 
  -1  11   9       21.54       40.38     18.08 o 
   0  11   9        1.29       15.64     19.99 o 
   1  11   9       23.15       10.17     22.63 o 
   2  11   9       63.39       65.89     19.19 o 
   3  11   9        1.33      -11.82     23.71 o 
   4  11   9       32.42       28.63     22.05 o 
   5  11   9       13.75       31.13     29.44 o 
   6  11   9       17.97       46.26     26.76 o 
   7  11   9        4.38        9.39     33.55 o 
  -9  12   9       14.54       38.11     40.75 o 
  -8  12   9       41.92       29.39     37.54 o 
  -7  12   9        0.43       36.39     50.64 o 
  -6  12   9        1.29       10.31     23.88 o 
  -5  12   9        7.36       36.35     20.28 o 
  -4  12   9       17.77       20.94     19.23 o 
  -3  12   9       26.11       35.96     20.47 o 
  -2  12   9       10.33       28.55     18.73 o 
  -1  12   9        9.53       19.60     17.13 o 
   0  12   9       48.59       64.40     20.76 o 
   1  12   9        0.20       10.65     20.91 o 
   2  12   9        2.04        1.17     24.35 o 
   3  12   9       21.87       30.55     24.19 o 
   4  12   9        1.65       22.83     22.70 o 
   5  12   9       14.43        7.90     23.16 o 
   6  12   9       10.30        6.56     27.96 o 
   7  12   9        0.19       22.61     30.33 o 
  -9  13   9       14.12       66.47     41.00 o 
  -8  13   9       10.95        4.64     38.62 o 
  -7  13   9      105.41       96.07     52.36 o 
  -6  13   9      112.05      124.63     32.08 o 
  -5  13   9       25.24       33.95     30.02 o 
  -4  13   9        4.03       12.27     21.90 o 
  -3  13   9        0.60       10.44     23.37 o 
  -2  13   9        0.64       10.77     20.92 o 
  -1  13   9       23.21       38.22     21.07 o 
   0  13   9       34.00       44.59     33.38 o 
   1  13   9        0.37        6.75     24.10 o 
   2  13   9        7.19       32.54     28.44 o 
   3  13   9       19.19       24.56     24.91 o 
   4  13   9       16.53       33.79     25.30 o 
   5  13   9       46.29       69.61     26.54 o 
   6  13   9       25.41       54.40     33.33 o 
  -8  14   9       12.40       55.39     55.00 o 
  -7  14   9        7.71       43.37     37.13 o 
  -6  14   9        7.18       54.91     35.11 o 
  -5  14   9       49.41       51.99     30.64 o 
  -4  14   9        5.10       22.54     30.13 o 
  -3  14   9       89.43       88.45     24.29 o 
  -2  14   9        1.13       10.91     21.25 o 
  -1  14   9      147.78      132.06     23.85 o 
   0  14   9       13.81       -4.16     24.26 o 
   1  14   9       37.57       77.26     28.57 o 
   2  14   9       27.51       48.83     24.95 o 
   3  14   9        4.58       -3.61     29.51 o 
   4  14   9       23.76       39.51     25.91 o 
   5  14   9       25.09       37.56     31.86 o 
   6  14   9        6.44       24.65     29.59 o 
  -8  15   9        0.67       38.82     56.54 o 
  -7  15   9      112.50       80.98     38.82 o 
  -6  15   9        3.80      -21.09     36.28 o 
  -5  15   9       76.83       85.83     27.09 o 
  -4  15   9        7.34       16.02     25.69 o 
  -3  15   9        0.61       18.98     28.45 o 
  -2  15   9        9.86       16.37     27.90 o 
  -1  15   9        0.92       30.67     24.88 o 
   0  15   9       23.79       26.47     24.62 o 
   1  15   9        0.89       10.20     30.38 o 
   2  15   9        0.04       -7.34     25.07 o 
   3  15   9        0.33        5.75     23.74 o 
   4  15   9        3.33        1.48     30.67 o 
   5  15   9       25.82       45.97     25.27 o 
   6  15   9        0.00       12.89     42.66 o 
  -7  16   9        5.48      -39.77     39.77 o 
  -6  16   9        7.56       34.19     37.01 o 
  -5  16   9       21.88       12.21     43.36 o 
  -4  16   9       17.38       52.16     26.86 o 
  -3  16   9       49.93       77.48     29.37 o 
  -2  16   9        3.37       -5.23     30.61 o 
  -1  16   9       98.89      107.76     22.90 o 
   0  16   9        2.14        3.82     25.09 o 
   1  16   9       82.40      105.74     29.72 o 
   2  16   9        7.21       41.60     26.20 o 
   3  16   9       54.71       11.68     26.83 o 
   4  16   9        0.05       30.61     43.72 o 
   5  16   9       35.67       34.74     34.29 o 
  -7  17   9       32.60       68.77     56.54 o 
  -6  17   9       43.02       34.30     38.53 o 
  -5  17   9       29.36       42.40     46.38 o 
  -4  17   9        1.19      -17.21     27.32 o 
  -3  17   9       10.62       35.32     31.92 o 
  -2  17   9        0.00       22.02     29.61 o 
  -1  17   9       23.13       61.06     26.09 o 
   0  17   9        0.03      -20.40     23.88 o 
   1  17   9       14.21       14.20     24.54 o 
   2  17   9        0.26        2.27     26.57 o 
   3  17   9        0.21       19.40     22.65 o 
   4  17   9        2.98       15.06     23.57 o 
   5  17   9       36.44      -38.53     60.90 o 
  -6  18   9        2.04      -56.38     56.38 o 
  -5  18   9        0.53       -7.23     54.40 o 
  -4  18   9       47.44       77.76     28.69 o 
  -3  18   9       12.11       32.26     30.72 o 
  -2  18   9       49.68       55.14     40.24 o 
  -1  18   9       44.79       58.72     26.54 o 
   0  18   9       73.74      112.28     30.76 o 
   1  18   9       29.04       48.03     31.34 o 
   2  18   9       17.67       11.22     28.09 o 
   3  18   9        7.02       12.41     25.48 o 
   4  18   9       13.29       10.73     35.05 o 
  -5  19   9        1.00       52.78     57.02 o 
  -4  19   9       12.49       31.29     44.21 o 
  -3  19   9       41.10       59.96     33.82 o 
  -2  19   9        0.64       -6.27     26.59 o 
  -1  19   9        0.84       -3.58     24.55 o 
   0  19   9        3.48       21.65     28.08 o 
   1  19   9        6.46       -3.37     32.22 o 
   2  19   9        4.06       20.34     28.97 o 
   3  19   9       25.78       43.47     26.84 o 
  -4  20   9        7.89        0.14     42.76 o 
  -3  20   9        0.30        8.46     35.36 o 
  -2  20   9       10.22      -11.55     32.96 o 
  -1  20   9       11.75       42.47     28.56 o 
   0  20   9       20.69       71.03     33.46 o 
   1  20   9        0.93       -0.23     33.63 o 
   2  20   9       22.79       61.53     32.81 o 
  -3  21   9        0.09       15.60     46.10 o 
  -2  21   9        1.03       14.61     30.88 o 
  -1  21   9        1.84        3.67     34.39 o 
   0  21   9        1.88      -11.20     30.43 o 
   1  21   9        9.07       12.80     43.37 o 
 -10   0  10       55.68       38.04     57.39 o 
  -8   0  10       10.37        5.96     36.04 o 
  -6   0  10        0.37       15.96     45.24 o 
  -4   0  10      178.94      159.38     31.12 o 
  -2   0  10       88.13      114.69     23.94 o 
   0   0  10      467.16      446.21     23.71 o 
   2   0  10      297.98      301.58     32.55 o 
   4   0  10        9.95       26.54     32.85 o 
   6   0  10       28.85       31.46     36.41 o 
   8   0  10       14.91      -35.09     35.09 o 
 -10   1  10       48.35       75.26     39.24 o 
  -9   1  10       19.32       24.21     36.54 o 
  -8   1  10      132.43      146.77     21.22 o 
  -7   1  10       10.51       12.38     19.69 o 
  -6   1  10       13.09       31.55     23.04 o 
  -5   1  10       19.63        5.95     18.24 o 
  -4   1  10      178.47      176.00     20.16 o 
  -3   1  10        0.75        3.78     16.31 o 
  -2   1  10      377.86      366.11     20.12 o 
  -1   1  10       36.58       50.78     18.88 o 
   0   1  10      321.87      335.30     19.86 o 
   1   1  10       72.86       70.22     17.78 o 
   2   1  10       62.40       51.20     17.89 o 
   3   1  10        0.18        9.06     19.93 o 
   4   1  10      101.64       85.64     23.27 o 
   5   1  10        6.79        4.99     19.91 o 
   6   1  10       57.89       70.21     21.02 o 
   7   1  10       13.27        7.33     20.72 o 
   8   1  10        4.50        4.54     24.00 o 
 -10   2  10        4.93       13.85     40.03 o 
  -9   2  10        1.51       17.27     36.33 o 
  -8   2  10       15.18       44.64     25.11 o 
  -7   2  10       77.02       80.04     24.04 o 
  -6   2  10       10.43        8.34     23.45 o 
  -5   2  10       38.93       56.71     20.52 o 
  -4   2  10       79.28       67.57     22.26 o 
  -3   2  10      527.75      523.66     20.94 o 
  -2   2  10       88.70       85.48     17.55 o 
  -1   2  10       26.72       35.17     16.96 o 
   0   2  10      556.37      550.50     22.47 o 
   1   2  10      141.21      130.37     16.93 o 
   2   2  10      158.92      149.85     18.57 o 
   3   2  10       34.22       39.69     20.49 o 
   4   2  10       30.41        9.03     18.89 o 
   5   2  10       66.51       62.91     17.37 o 
   6   2  10       13.47       33.15     20.94 o 
   7   2  10       11.03       44.48     27.32 o 
   8   2  10        0.17       -8.02     26.25 o 
 -10   3  10       39.51       47.77     39.68 o 
  -9   3  10       66.25      107.97     37.31 o 
  -8   3  10       31.72       56.59     25.63 o 
  -7   3  10       69.80       70.23     24.23 o 
  -6   3  10       20.50       47.81     23.07 o 
  -5   3  10        0.11        0.83     22.52 o 
  -4   3  10        0.01        4.62     19.44 o 
  -3   3  10       14.01       17.05     17.44 o 
  -2   3  10      257.46      237.72     18.11 o 
  -1   3  10        3.48       -1.51     15.92 o 
   0   3  10       46.19       51.02     16.27 o 
   1   3  10      166.04      164.15     17.98 o 
   2   3  10        0.00        3.92     19.53 o 
   3   3  10        3.42       25.18     20.28 o 
   4   3  10       34.07       38.33     19.10 o 
   5   3  10       22.43       24.86     20.14 o 
   6   3  10        7.87       20.06     20.06 o 
   7   3  10        0.53       24.52     22.44 o 
   8   3  10        9.77      -18.31     61.06 o 
 -10   4  10        0.08       -5.65     32.10 o 
  -9   4  10       12.04       15.27     37.64 o 
  -8   4  10       13.95       37.86     25.16 o 
  -7   4  10       23.46       23.81     21.88 o 
  -6   4  10        0.94        3.65     20.94 o 
  -5   4  10        4.97        5.00     18.14 o 
  -4   4  10       39.82       40.62     17.81 o 
  -3   4  10       77.82       62.24     17.64 o 
  -2   4  10        4.63       13.07     19.62 o 
  -1   4  10       10.52       30.72     19.11 o 
   0   4  10      407.03      396.49     18.79 o 
   1   4  10       55.15       54.09     18.14 o 
   2   4  10       37.70       38.28     16.31 o 
   3   4  10       73.05       78.25     20.37 o 
   4   4  10        0.03       17.07     23.68 o 
   5   4  10        2.06       16.73     19.92 o 
   6   4  10        0.02       20.93     23.18 o 
   7   4  10        1.10       -9.76     27.69 o 
 -10   5  10        7.13       34.51     40.69 o 
  -9   5  10       35.49       40.54     37.91 o 
  -8   5  10        3.30       27.59     34.57 o 
  -7   5  10       82.63      103.94     24.67 o 
  -6   5  10       13.10       18.85     23.41 o 
  -5   5  10       25.95       42.82     20.73 o 
  -4   5  10       13.61       22.40     19.72 o 
  -3   5  10        6.04       13.94     17.83 o 
  -2   5  10      167.23      166.68     17.00 o 
  -1   5  10      112.85      112.58     16.62 o 
   0   5  10        7.85       17.62     17.77 o 
   1   5  10       46.88       51.34     22.07 o 
   2   5  10       18.56       27.70     21.87 o 
   3   5  10        3.00       20.59     18.99 o 
   4   5  10       22.61       26.68     18.39 o 
   5   5  10      122.03      131.03     20.41 o 
   6   5  10        0.02        9.60     19.90 o 
   7   5  10       11.15       24.38     23.09 o 
 -10   6  10        8.10       11.51     41.05 o 
  -9   6  10        5.24       32.69     30.81 o 
  -8   6  10        8.84       65.51     57.51 o 
  -7   6  10        1.37       15.63     21.80 o 
  -6   6  10       11.17       18.62     20.78 o 
  -5   6  10       16.71       42.39     22.68 o 
  -4   6  10       28.32       29.77     22.51 o 
  -3   6  10        0.35       14.31     19.61 o 
  -2   6  10       46.56       36.53     18.07 o 
  -1   6  10       47.06       49.86     18.02 o 
   0   6  10        4.53       20.10     18.10 o 
   1   6  10        6.81       22.13     18.06 o 
   2   6  10        1.44       11.97     17.93 o 
   3   6  10       45.66       60.97     18.92 o 
   4   6  10        5.08       10.14     21.73 o 
   5   6  10       11.78       23.15     22.29 o 
   6   6  10       15.99       46.42     23.21 o 
   7   6  10        4.56       10.41     28.59 o 
 -10   7  10       12.29        2.32     45.27 o 
  -9   7  10       33.39       29.53     33.17 o 
  -8   7  10       34.96       33.78     31.57 o 
  -7   7  10       52.17       89.50     27.40 o 
  -6   7  10       31.07       52.09     21.53 o 
  -5   7  10       30.10       32.28     20.68 o 
  -4   7  10        0.37       -7.40     19.91 o 
  -3   7  10        0.15       -0.18     19.64 o 
  -2   7  10      190.38      162.85     20.40 o 
  -1   7  10       72.08       89.91     20.02 o 
   0   7  10      124.25      125.81     20.11 o 
   1   7  10       21.38       23.74     18.33 o 
   2   7  10        0.88        0.37     16.79 o 
   3   7  10       84.23       92.18     18.04 o 
   4   7  10       96.94      110.74     24.08 o 
   5   7  10       82.59       84.41     19.53 o 
   6   7  10       37.77       39.74     24.51 o 
   7   7  10       14.63      -13.53     29.47 o 
  -9   8  10        7.67        7.08     33.04 o 
  -8   8  10        0.34       15.45     31.46 o 
  -7   8  10        7.25        3.56     25.10 o 
  -6   8  10       25.37       30.69     21.65 o 
  -5   8  10       17.18       25.04     21.59 o 
  -4   8  10       40.99       43.61     20.68 o 
  -3   8  10      110.91      119.89     20.34 o 
  -2   8  10      185.62      203.30     22.71 o 
  -1   8  10      239.06      209.34     18.99 o 
   0   8  10      540.66      527.31     21.59 o 
   1   8  10      311.33      321.16     18.22 o 
   2   8  10      142.06      147.49     21.30 o 
   3   8  10       60.56       65.90     21.25 o 
   4   8  10       95.10       97.39     20.44 o 
   5   8  10        0.19       17.85     18.28 o 
   6   8  10       35.29       40.38     27.30 o 
   7   8  10        0.91       35.62     23.99 o 
  -9   9  10        1.89        0.24     45.93 o 
  -8   9  10       78.73      119.50     41.17 o 
  -7   9  10       21.23       38.17     24.37 o 
  -6   9  10      202.00      235.05     20.73 o 
  -5   9  10       43.39       48.47     24.81 o 
  -4   9  10       26.20       47.20     19.03 o 
  -3   9  10        3.92       13.28     20.56 o 
  -2   9  10       27.11       40.90     20.23 o 
  -1   9  10       67.46       52.36     18.20 o 
   0   9  10        3.58       31.32     18.36 o 
   1   9  10       10.41       18.79     18.70 o 
   2   9  10        2.42        9.80     21.44 o 
   3   9  10       10.73       40.52     24.07 o 
   4   9  10       15.85       26.06     21.90 o 
   5   9  10        5.75       29.48     26.51 o 
   6   9  10       42.21       42.16     24.76 o 
   7   9  10        1.37       22.51     29.50 o 
  -9  10  10        4.85       25.36     56.88 o 
  -8  10  10        3.63       13.66     43.70 o 
  -7  10  10       12.35       30.43     28.25 o 
  -6  10  10        4.65       30.54     26.97 o 
  -5  10  10        0.69        0.27     19.18 o 
  -4  10  10       18.96       30.31     20.92 o 
  -3  10  10       22.25       23.29     20.63 o 
  -2  10  10      123.45      109.54     19.41 o 
  -1  10  10       17.38       19.81     20.70 o 
   0  10  10      172.52      156.42     17.58 o 
   1  10  10      128.53      133.28     20.71 o 
   2  10  10      122.40      109.64     19.70 o 
   3  10  10       31.23       28.19     20.45 o 
   4  10  10       76.55      115.42     22.79 o 
   5  10  10        0.18       34.58     30.39 o 
   6  10  10       61.67       49.87     25.68 o 
  -9  11  10        5.94        7.94     41.58 o 
  -8  11  10       89.98      116.43     39.56 o 
  -7  11  10       13.48       16.45     35.11 o 
  -6  11  10      159.17      144.24     26.36 o 
  -5  11  10        4.74       -0.32     25.47 o 
  -4  11  10       83.53       86.49     25.13 o 
  -3  11  10        1.71        1.33     20.78 o 
  -2  11  10       25.77       26.26     19.24 o 
  -1  11  10        4.84        9.37     19.07 o 
   0  11  10       22.11       24.80     21.33 o 
   1  11  10        4.11       18.37     21.22 o 
   2  11  10        1.95       24.59     21.88 o 
   3  11  10       27.10       10.94     22.48 o 
   4  11  10       26.75       62.88     29.58 o 
   5  11  10       10.19        7.16     23.93 o 
   6  11  10       14.81       -7.57     33.44 o 
  -8  12  10       15.84        9.11     55.39 o 
  -7  12  10       13.90       53.23     51.24 o 
  -6  12  10        3.55       14.67     22.26 o 
  -5  12  10        2.82       32.62     23.40 o 
  -4  12  10       37.82       44.23     24.71 o 
  -3  12  10       27.28       38.90     23.89 o 
  -2  12  10       80.01      142.92     29.23 o 
  -1  12  10       63.26       63.43     22.15 o 
   0  12  10       36.04       51.73     21.01 o 
   1  12  10        2.80        9.38     24.65 o 
   2  12  10        0.89       14.44     24.65 o 
   3  12  10        2.26       24.11     29.34 o 
   4  12  10        3.58       40.21     26.94 o 
   5  12  10        1.03        9.90     26.42 o 
   6  12  10       14.76       29.76     34.31 o 
  -8  13  10       43.37       39.97     56.97 o 
  -7  13  10       41.32       23.66     37.42 o 
  -6  13  10       59.27       41.88     27.44 o 
  -5  13  10       62.52       88.25     26.81 o 
  -4  13  10       34.67       37.90     23.45 o 
  -3  13  10        1.07       16.27     24.71 o 
  -2  13  10        1.41        7.15     24.02 o 
  -1  13  10        1.45       20.07     21.50 o 
   0  13  10       15.89       26.84     24.44 o 
   1  13  10        0.98       -1.23     28.30 o 
   2  13  10       18.84       43.96     25.21 o 
   3  13  10        5.48        6.74     30.01 o 
   4  13  10        2.13        3.75     27.43 o 
   5  13  10       23.48       35.06     32.64 o 
  -8  14  10        1.53      -14.82     58.65 o 
  -7  14  10        0.57       23.79     53.79 o 
  -6  14  10        0.45       22.13     32.64 o 
  -5  14  10        2.49      -10.79     25.91 o 
  -4  14  10        2.51       17.80     22.27 o 
  -3  14  10       86.58      103.17     29.20 o 
  -2  14  10        0.01       11.96     28.57 o 
  -1  14  10       75.83      120.57     25.10 o 
   0  14  10        4.96       39.80     25.07 o 
   1  14  10       21.98       33.01     20.94 o 
   2  14  10        5.31       11.20     23.10 o 
   3  14  10        4.86       25.08     23.84 o 
   4  14  10       18.73        5.29     32.31 o 
   5  14  10        0.20       14.53     33.91 o 
  -7  15  10       55.19      133.48     57.14 o 
  -6  15  10        4.90       54.73     47.94 o 
  -5  15  10      121.58      134.85     28.16 o 
  -4  15  10        9.69       23.74     31.82 o 
  -3  15  10       30.00       65.52     25.24 o 
  -2  15  10        2.99        5.35     20.39 o 
  -1  15  10        2.77        8.84     26.05 o 
   0  15  10       10.38       32.71     25.38 o 
   1  15  10        0.81       38.96     29.91 o 
   2  15  10        2.10      -12.68     30.77 o 
   3  15  10       12.83       24.83     31.96 o 
   4  15  10        5.51       13.28     28.43 o 
   5  15  10       12.05       23.66     60.00 o 
  -7  16  10        1.25       39.65     58.60 o 
  -6  16  10        2.08       54.47     55.09 o 
  -5  16  10        0.30       24.56     33.43 o 
  -4  16  10       51.77       56.17     32.51 o 
  -3  16  10       54.79       63.03     31.17 o 
  -2  16  10       34.78       70.31     25.64 o 
  -1  16  10       40.99       70.33     26.08 o 
   0  16  10        0.01       22.48     30.46 o 
   1  16  10       64.34       90.70     24.12 o 
   2  16  10       11.31       14.91     27.35 o 
   3  16  10       27.76       34.71     25.26 o 
   4  16  10        0.00        3.37     34.91 o 
  -6  17  10       37.11       76.16     56.79 o 
  -5  17  10        3.64       33.13     45.72 o 
  -4  17  10       17.20       21.41     32.18 o 
  -3  17  10        0.15       -2.33     32.67 o 
  -2  17  10        8.89       36.02     26.71 o 
  -1  17  10        0.63       40.50     27.14 o 
   0  17  10       11.81       13.11     32.07 o 
   1  17  10        3.37       50.08     36.55 o 
   2  17  10        2.73       14.86     32.69 o 
   3  17  10        4.81        3.00     29.26 o 
  -5  18  10       14.41       53.77     49.40 o 
  -4  18  10        0.89        8.38     34.77 o 
  -3  18  10        1.59       11.76     34.76 o 
  -2  18  10       47.74       46.73     32.70 o 
  -1  18  10       14.78       12.33     27.82 o 
   0  18  10       30.37       59.29     33.28 o 
   1  18  10       16.55       25.14     33.10 o 
   2  18  10        1.20      -13.13     29.29 o 
   3  18  10        2.34        5.83     44.17 o 
  -4  19  10       10.17       29.63     30.87 o 
  -3  19  10        3.12        8.30     33.80 o 
  -2  19  10        6.13        1.84     33.74 o 
  -1  19  10        7.22       27.60     33.14 o 
   0  19  10        0.44       -6.72     29.52 o 
   1  19  10        2.35      -30.27     30.27 o 
  -2  20  10       11.25      -29.88     37.30 o 
  -1  20  10       13.37       34.28     34.91 o 
   0  20  10       13.23        6.49     42.59 o 
 -10   0  11       25.28       65.65     58.19 o 
  -8   0  11        3.20       34.53     37.61 o 
  -6   0  11      110.61      120.55     40.28 o 
  -4   0  11      180.62      177.29     24.01 o 
  -2   0  11      425.67      416.99     24.77 o 
   0   0  11      146.89      134.68     22.51 o 
   2   0  11       63.74       76.29     33.39 o 
   4   0  11       21.38       57.64     28.57 o 
   6   0  11       12.23       12.28     31.47 o 
 -10   1  11       79.08       87.59     42.07 o 
  -9   1  11       11.12       -2.97     38.17 o 
  -8   1  11      260.39      272.72     22.53 o 
  -7   1  11       65.22       62.08     20.65 o 
  -6   1  11      291.25      362.58     25.12 o 
  -5   1  11       11.17      -11.60     21.86 o 
  -4   1  11       11.31       11.81     22.57 o 
  -3   1  11       22.78       40.55     20.29 o 
  -2   1  11        0.01       19.64     19.70 o 
  -1   1  11       92.52       84.36     18.70 o 
   0   1  11       11.20       26.89     18.04 o 
   1   1  11       18.97       27.81     18.48 o 
   2   1  11       11.57       14.25     23.37 o 
   3   1  11       19.52       37.16     21.01 o 
   4   1  11       98.84      122.00     22.12 o 
   5   1  11        4.89       13.97     23.04 o 
   6   1  11      101.58      149.35     20.75 o 
   7   1  11       20.34       29.52     25.96 o 
 -10   2  11        5.84       -1.51     40.44 o 
  -9   2  11        8.79       30.50     38.60 o 
  -8   2  11       21.36       17.74     23.54 o 
  -7   2  11        5.92       -3.25     22.27 o 
  -6   2  11       24.47       39.78     21.48 o 
  -5   2  11       80.50       69.17     21.24 o 
  -4   2  11       72.18      100.67     19.17 o 
  -3   2  11       17.03       28.65     17.02 o 
  -2   2  11      273.13      271.68     20.99 o 
  -1   2  11      165.88      178.10     18.55 o 
   0   2  11      124.08      127.00     19.82 o 
   1   2  11       70.11       70.74     18.85 o 
   2   2  11       15.53       28.33     23.19 o 
   3   2  11       44.38       67.12     21.18 o 
   4   2  11       18.85       69.81     24.48 o 
   5   2  11       15.18       -1.80     20.83 o 
   6   2  11       11.11       11.80     27.24 o 
   7   2  11        3.57        1.35     22.57 o 
 -10   3  11       19.53      -21.74     43.60 o 
  -9   3  11       14.70        6.61     38.68 o 
  -8   3  11       10.41       27.43     23.73 o 
  -7   3  11      162.70      179.67     25.86 o 
  -6   3  11        7.39       18.14     19.73 o 
  -5   3  11        0.37        5.36     18.78 o 
  -4   3  11      107.60      127.99     23.16 o 
  -3   3  11       27.29       12.40     19.75 o 
  -2   3  11        6.62        5.80     19.55 o 
  -1   3  11        4.79       14.21     17.99 o 
   0   3  11        5.42       -2.27     18.33 o 
   1   3  11       10.53       22.16     18.46 o 
   2   3  11        5.85        5.00     20.70 o 
   3   3  11       85.53       85.59     19.75 o 
   4   3  11       14.38       24.70     20.17 o 
   5   3  11       63.32       65.08     19.47 o 
   6   3  11        5.66       17.66     22.10 o 
   7   3  11       24.27       33.62     30.01 o 
  -9   4  11        3.03      -14.56     39.00 o 
  -8   4  11       19.38       34.29     21.74 o 
  -7   4  11       28.43       42.93     22.48 o 
  -6   4  11       74.76       69.39     20.24 o 
  -5   4  11       84.24       99.69     19.54 o 
  -4   4  11       30.44       52.20     23.59 o 
  -3   4  11       17.65       26.49     20.59 o 
  -2   4  11        0.06       11.53     18.05 o 
  -1   4  11       16.28       26.31     17.11 o 
   0   4  11       62.25       78.14     20.23 o 
   1   4  11      198.81      229.07     23.16 o 
   2   4  11       35.73       54.07     17.35 o 
   3   4  11       52.82       27.32     19.80 o 
   4   4  11        7.60       14.02     22.11 o 
   5   4  11       23.92       36.08     22.90 o 
   6   4  11        7.92       10.14     21.48 o 
   7   4  11        0.22       35.98     24.13 o 
  -9   5  11       81.25       76.38     32.48 o 
  -8   5  11       15.82        6.48     26.50 o 
  -7   5  11      111.98      118.45     25.62 o 
  -6   5  11       34.45       38.35     22.01 o 
  -5   5  11       76.68       69.43     21.81 o 
  -4   5  11        4.82       20.88     18.95 o 
  -3   5  11       10.98       47.85     20.24 o 
  -2   5  11       12.97       21.36     19.88 o 
  -1   5  11      201.13      217.37     17.69 o 
   0   5  11        6.31        9.41     19.51 o 
   1   5  11       53.26       30.45     18.95 o 
   2   5  11        4.57       24.88     23.36 o 
   3   5  11       20.97       28.32     23.99 o 
   4   5  11       14.18       32.19     20.38 o 
   5   5  11       41.83       62.88     26.17 o 
   6   5  11        0.12      -25.04     25.04 o 
  -9   6  11        0.90      -11.55     39.87 o 
  -8   6  11        2.16       11.51     24.24 o 
  -7   6  11        4.07       51.48     25.43 o 
  -6   6  11       19.46       27.26     21.99 o 
  -5   6  11        0.95       18.91     21.39 o 
  -4   6  11       13.75       20.75     20.69 o 
  -3   6  11       26.56       39.75     18.76 o 
  -2   6  11       10.81       20.57     17.36 o 
  -1   6  11       79.10       98.77     21.38 o 
   0   6  11       57.93       60.03     17.75 o 
   1   6  11       88.46      111.22     19.33 o 
   2   6  11        0.00        2.35     20.86 o 
   3   6  11        9.09       14.33     18.55 o 
   4   6  11        2.41       22.67     25.24 o 
   5   6  11        0.77       10.19     22.22 o 
   6   6  11        0.41       40.47     30.55 o 
  -9   7  11       24.93       54.66     40.16 o 
  -8   7  11       90.29       87.77     27.55 o 
  -7   7  11       27.11       73.85     26.05 o 
  -6   7  11       44.05       62.24     25.21 o 
  -5   7  11        0.85       -2.40     19.86 o 
  -4   7  11        1.75       -4.36     23.49 o 
  -3   7  11        7.45       13.55     20.83 o 
  -2   7  11       42.64       37.30     20.68 o 
  -1   7  11       12.57       10.26     20.96 o 
   0   7  11       47.42       48.56     19.26 o 
   1   7  11       16.95       24.97     20.77 o 
   2   7  11       22.47       14.52     21.57 o 
   3   7  11        8.92       26.09     22.25 o 
   4   7  11       22.39       13.33     19.39 o 
   5   7  11       33.37       56.93     21.98 o 
   6   7  11       34.29       52.27     23.24 o 
  -9   8  11        0.16      -20.43     40.42 o 
  -8   8  11       14.67       25.75     31.76 o 
  -7   8  11        9.82       32.32     26.29 o 
  -6   8  11        8.14       27.25     22.84 o 
  -5   8  11        5.17        3.49     22.10 o 
  -4   8  11       72.12       90.76     21.44 o 
  -3   8  11        3.88       14.95     17.77 o 
  -2   8  11      116.01      136.75     19.22 o 
  -1   8  11        0.68       12.79     21.22 o 
   0   8  11      135.56      152.68     21.70 o 
   1   8  11        3.63       -1.57     18.18 o 
   2   8  11      112.99      137.56     19.90 o 
   3   8  11       12.89       10.00     22.30 o 
   4   8  11       71.42       83.22     20.13 o 
   5   8  11        0.36       29.50     20.16 o 
   6   8  11        2.74       28.96     28.88 o 
  -9   9  11        0.23       33.66     35.94 o 
  -8   9  11       44.17       43.16     31.76 o 
  -7   9  11        9.83       42.35     27.90 o 
  -6   9  11       65.62      108.56     22.88 o 
  -5   9  11        0.33       16.93     22.19 o 
  -4   9  11       25.83       47.68     19.87 o 
  -3   9  11        2.21       -8.30     16.93 o 
  -2   9  11        1.24       19.74     19.40 o 
  -1   9  11        0.71       20.23     18.91 o 
   0   9  11        3.63       21.36     17.57 o 
   1   9  11        2.81       12.90     21.62 o 
   2   9  11        5.67       11.67     17.31 o 
   3   9  11        0.00        0.64     22.64 o 
   4   9  11       91.67      102.18     18.99 o 
   5   9  11        2.89       24.87     27.63 o 
   6   9  11       51.66       37.54     29.50 o 
  -8  10  11        0.00       23.09     43.41 o 
  -7  10  11        2.74       -1.02     24.27 o 
  -6  10  11       10.06        1.43     23.15 o 
  -5  10  11        0.53       -7.48     25.09 o 
  -4  10  11       64.18      101.18     24.40 o 
  -3  10  11       10.12       25.04     18.35 o 
  -2  10  11      111.32      115.15     21.97 o 
  -1  10  11       11.66       42.19     21.59 o 
   0  10  11       69.34       99.22     19.57 o 
   1  10  11       15.01        7.00     24.51 o 
   2  10  11       19.67       72.19     25.12 o 
   3  10  11       36.05       73.67     23.32 o 
   4  10  11       56.61       59.01     22.10 o 
   5  10  11        0.20      -17.49     25.02 o 
  -8  11  11      106.18      163.44     51.71 o 
  -7  11  11        0.34        6.34     26.52 o 
  -6  11  11       98.49      125.08     24.86 o 
  -5  11  11       13.78       15.94     22.61 o 
  -4  11  11       21.40       12.37     24.91 o 
  -3  11  11       12.73       51.77     22.03 o 
  -2  11  11        5.17       10.25     19.87 o 
  -1  11  11        1.54       18.41     21.54 o 
   0  11  11        4.92       44.91     21.96 o 
   1  11  11       12.00       10.95     22.48 o 
   2  11  11        0.00      -12.65     20.61 o 
   3  11  11       24.51       39.92     23.46 o 
   4  11  11       50.06       49.90     24.20 o 
   5  11  11       21.15       44.83     26.11 o 
  -8  12  11        4.01       28.61     40.45 o 
  -7  12  11        6.85       20.49     27.16 o 
  -6  12  11        1.73       21.44     28.52 o 
  -5  12  11       21.05       30.11     23.20 o 
  -4  12  11       10.35       27.16     20.71 o 
  -3  12  11        0.04       -6.94     25.15 o 
  -2  12  11       89.97      120.21     24.90 o 
  -1  12  11       18.45       38.88     25.08 o 
   0  12  11       80.70      107.11     23.04 o 
   1  12  11        0.23       13.89     22.86 o 
   2  12  11       28.46       44.02     19.92 o 
   3  12  11        7.39        5.42     31.05 o 
   4  12  11        5.18      -10.41     25.26 o 
   5  12  11        0.81       32.66     29.53 o 
  -7  13  11       36.28       64.57     47.10 o 
  -6  13  11       34.66       80.49     30.46 o 
  -5  13  11       38.76       62.22     24.95 o 
  -4  13  11       19.84       43.96     23.56 o 
  -3  13  11        1.19        8.95     22.77 o 
  -2  13  11        1.05       18.15     25.50 o 
  -1  13  11        3.16       15.49     20.47 o 
   0  13  11        7.58       17.50     23.12 o 
   1  13  11        2.65       33.31     20.99 o 
   2  13  11        0.00       39.39     24.03 o 
   3  13  11        0.84       24.32     24.13 o 
   4  13  11        1.33       11.33     29.40 o 
  -7  14  11        0.65       31.80     39.63 o 
  -6  14  11        9.01      -18.25     25.76 o 
  -5  14  11       13.75       23.75     33.20 o 
  -4  14  11        7.19       12.94     23.77 o 
  -3  14  11       48.13       53.43     26.53 o 
  -2  14  11        8.09       15.30     26.35 o 
  -1  14  11       85.74      102.66     21.86 o 
   0  14  11        0.34      -18.66     26.48 o 
   1  14  11       53.11       71.34     27.73 o 
   2  14  11       10.25       32.14     27.04 o 
   3  14  11        0.05       -7.60     28.16 o 
   4  14  11        1.86        2.32     26.98 o 
  -6  15  11       18.27       27.74     35.90 o 
  -5  15  11        8.26       38.45     27.39 o 
  -4  15  11        0.08       10.27     26.98 o 
  -3  15  11       19.01       27.54     26.62 o 
  -2  15  11        0.04       11.42     26.63 o 
  -1  15  11       13.67       11.89     27.88 o 
   0  15  11        0.44       25.30     27.15 o 
   1  15  11        0.09      -22.37     27.89 o 
   2  15  11        0.60       10.87     25.15 o 
   3  15  11       36.96       86.80     29.53 o 
  -5  16  11        5.55       29.04     25.51 o 
  -4  16  11        0.31       17.95     27.78 o 
  -3  16  11        6.05       26.12     27.96 o 
  -2  16  11       10.02       24.50     27.74 o 
  -1  16  11       39.42       20.22     28.02 o 
   0  16  11        2.14       14.59     24.97 o 
   1  16  11       36.45       61.13     28.05 o 
   2  16  11        7.14       59.62     29.14 o 
   3  16  11        2.92       54.89     43.76 o 
  -4  17  11       25.14       47.27     30.94 o 
  -3  17  11        2.13       39.32     33.06 o 
  -2  17  11        7.24        7.48     28.56 o 
  -1  17  11        0.05       43.30     33.43 o 
   0  17  11        0.34       14.74     25.84 o 
   1  17  11        1.04       -6.42     24.31 o 
   2  17  11        7.30       57.37     42.55 o 
  -3  18  11        1.81       -3.65     34.71 o 
  -2  18  11       21.70       32.68     26.78 o 
  -1  18  11        2.85       33.06     29.28 o 
   0  18  11       32.04       58.21     34.29 o 
  -8   0  12        0.04       15.23     39.04 o 
  -6   0  12        0.17       -1.82     35.78 o 
  -4   0  12      173.20      160.97     28.65 o 
  -2   0  12       93.88      102.68     28.27 o 
   0   0  12       14.15       37.20     23.51 o 
   2   0  12       52.01       65.09     28.16 o 
   4   0  12       44.28       65.71     36.23 o 
   6   0  12       11.74       33.02     29.47 o 
  -9   1  12       15.94        0.12     41.76 o 
  -8   1  12       93.11      120.39     25.33 o 
  -7   1  12       71.26       99.82     26.70 o 
  -6   1  12      290.03      328.19     26.02 o 
  -5   1  12      101.40      136.68     20.23 o 
  -4   1  12       56.15       80.69     21.75 o 
  -3   1  12        0.53      -15.61     23.83 o 
  -2   1  12        4.79      -14.95     21.26 o 
  -1   1  12       10.29       -9.55     19.12 o 
   0   1  12        8.63       28.29     17.69 o 
   1   1  12       21.56       35.99     21.69 o 
   2   1  12        8.54        9.38     18.21 o 
   3   1  12        3.37       27.58     22.15 o 
   4   1  12       47.12       59.62     23.01 o 
   5   1  12        1.98      -21.59     22.12 o 
   6   1  12       19.70       46.31     29.42 o 
  -9   2  12       13.17       28.70     33.31 o 
  -8   2  12        6.48        8.02     27.93 o 
  -7   2  12       11.11        2.66     21.18 o 
  -6   2  12        6.51       25.67     25.48 o 
  -5   2  12        8.95        7.62     20.29 o 
  -4   2  12      116.15      119.77     19.99 o 
  -3   2  12       38.54       66.38     19.42 o 
  -2   2  12      216.68      208.73     21.62 o 
  -1   2  12       22.60       54.43     21.01 o 
   0   2  12      118.44      134.24     21.13 o 
   1   2  12        1.70       32.46     21.27 o 
   2   2  12       51.33       75.59     19.98 o 
   3   2  12       20.34       26.20     20.64 o 
   4   2  12       11.35       17.59     19.76 o 
   5   2  12       22.27       61.17     27.57 o 
   6   2  12        7.94       17.48     26.04 o 
  -9   3  12       15.59       26.72     33.62 o 
  -8   3  12       16.74       11.96     27.96 o 
  -7   3  12       81.48      102.24     21.85 o 
  -6   3  12       36.57       62.01     22.93 o 
  -5   3  12       91.71      102.23     22.39 o 
  -4   3  12       20.15       15.66     20.00 o 
  -3   3  12        1.57       19.88     21.52 o 
  -2   3  12       27.62       29.09     23.90 o 
  -1   3  12        3.90        6.54     17.46 o 
   0   3  12        8.07       19.38     18.92 o 
   1   3  12       18.61       28.45     18.21 o 
   2   3  12        7.83       35.33     22.49 o 
   3   3  12        3.31       15.95     20.49 o 
   4   3  12       16.47       -5.66     19.58 o 
   5   3  12       12.66       23.03     20.49 o 
   6   3  12       10.24       23.75     25.01 o 
  -9   4  12       35.57       83.77     41.63 o 
  -8   4  12        0.15        6.62     28.12 o 
  -7   4  12        5.76        4.32     23.96 o 
  -6   4  12        0.69        4.54     25.68 o 
  -5   4  12       14.47       35.21     22.14 o 
  -4   4  12        2.03       21.67     21.61 o 
  -3   4  12      162.75      164.92     20.10 o 
  -2   4  12        8.28       17.70     19.27 o 
  -1   4  12      169.14      156.70     19.64 o 
   0   4  12       25.28       48.48     21.16 o 
   1   4  12       18.57       34.63     18.40 o 
   2   4  12        6.67        5.09     18.32 o 
   3   4  12       41.62       81.82     23.13 o 
   4   4  12        5.90        9.31     21.03 o 
   5   4  12       62.02       85.56     24.96 o 
   6   4  12        0.16      -44.01     60.28 o 
  -9   5  12       35.76       44.27     41.78 o 
  -8   5  12        0.01       30.72     22.90 o 
  -7   5  12      149.96      149.24     24.20 o 
  -6   5  12        0.12       16.62     20.98 o 
  -5   5  12       64.40       78.78     22.83 o 
  -4   5  12        0.00       -6.67     21.72 o 
  -3   5  12       62.02       34.49     21.79 o 
  -2   5  12       17.74       11.81     19.06 o 
  -1   5  12       38.74       27.79     21.93 o 
   0   5  12       36.94       24.38     21.37 o 
   1   5  12       17.36       33.80     22.06 o 
   2   5  12       70.20       66.67     22.33 o 
   3   5  12        0.20      -17.14     20.92 o 
   4   5  12        5.15       19.62     23.73 o 
   5   5  12       16.83       14.40     22.95 o 
  -8   6  12        5.24       11.25     28.65 o 
  -7   6  12        3.14       18.96     24.10 o 
  -6   6  12        0.00       -2.03     22.91 o 
  -5   6  12        0.13       -7.71     20.67 o 
  -4   6  12        1.80       22.67     21.86 o 
  -3   6  12        5.64        4.54     19.74 o 
  -2   6  12        0.07       -7.62     18.46 o 
  -1   6  12      164.46      164.15     22.03 o 
   0   6  12        1.28       12.38     19.73 o 
   1   6  12      146.31      165.49     20.42 o 
   2   6  12       13.21       46.35     22.16 o 
   3   6  12       33.39       32.00     19.32 o 
   4   6  12       17.86       13.89     21.61 o 
   5   6  12       53.21       88.02     21.75 o 
  -8   7  12       45.15       59.65     28.70 o 
  -7   7  12       63.67       90.03     22.70 o 
  -6   7  12       77.47       69.98     26.53 o 
  -5   7  12       30.38       46.51     20.40 o 
  -4   7  12       19.12       42.13     20.77 o 
  -3   7  12       23.63       28.93     22.13 o 
  -2   7  12       18.85       29.71     20.03 o 
  -1   7  12       65.97       79.06     21.88 o 
   0   7  12       10.57        9.81     20.01 o 
   1   7  12        0.37        5.62     22.26 o 
   2   7  12        0.84       29.63     20.14 o 
   3   7  12        1.14        0.60     23.51 o 
   4   7  12       15.74       41.67     22.35 o 
   5   7  12       46.56       48.86     25.85 o 
  -8   8  12        1.53       12.84     29.33 o 
  -7   8  12        0.15      -15.50     23.02 o 
  -6   8  12       26.27       47.22     23.76 o 
  -5   8  12        1.11        9.46     22.46 o 
  -4   8  12       30.51       40.44     24.94 o 
  -3   8  12       16.36       26.14     18.47 o 
  -2   8  12       46.69       39.46     19.90 o 
  -1   8  12       25.46       34.91     18.53 o 
   0   8  12      158.75      167.00     20.58 o 
   1   8  12       52.73       70.55     22.51 o 
   2   8  12      106.82      139.95     25.87 o 
   3   8  12       22.75       44.50     26.34 o 
   4   8  12       35.37       30.94     25.03 o 
   5   8  12       22.61       88.30     28.39 o 
  -8   9  12       64.71       85.71     42.03 o 
  -7   9  12       14.85       23.55     22.45 o 
  -6   9  12       26.40       47.09     21.45 o 
  -5   9  12        8.95       25.71     23.35 o 
  -4   9  12        0.39      -10.49     22.90 o 
  -3   9  12       15.21       31.86     20.32 o 
  -2   9  12        2.50       31.33     18.48 o 
  -1   9  12       37.32       56.71     18.87 o 
   0   9  12        8.60        3.11     22.08 o 
   1   9  12       33.43       48.48     21.19 o 
   2   9  12       65.25       74.51     21.44 o 
   3   9  12        2.71       23.17     24.00 o 
   4   9  12       94.35       87.18     25.46 o 
  -7  10  12        0.12       11.69     29.03 o 
  -6  10  12       14.54       28.45     27.40 o 
  -5  10  12        5.11       11.85     23.99 o 
  -4  10  12       95.80       94.97     26.21 o 
  -3  10  12        8.61       23.85     20.87 o 
  -2  10  12       60.37       63.08     20.65 o 
  -1  10  12       15.06       35.26     20.42 o 
   0  10  12       69.39       94.87     22.44 o 
   1  10  12        0.05        2.33     23.27 o 
   2  10  12       22.86       68.63     23.97 o 
   3  10  12       11.02       20.92     22.18 o 
   4  10  12        0.87      -12.25     23.61 o 
  -7  11  12        6.72       55.24     32.34 o 
  -6  11  12      116.00      120.99     28.26 o 
  -5  11  12        8.30       27.97     21.92 o 
  -4  11  12        3.92       -4.02     23.32 o 
  -3  11  12        8.60       31.72     21.18 o 
  -2  11  12       11.06       31.67     21.20 o 
  -1  11  12       18.30       29.04     19.08 o 
   0  11  12       12.32       22.49     23.54 o 
   1  11  12        4.68       -3.69     26.92 o 
   2  11  12        2.83        1.39     24.64 o 
   3  11  12        2.37       13.89     28.18 o 
   4  11  12       51.77       54.11     26.88 o 
  -6  12  12       34.31       48.23     23.54 o 
  -5  12  12        1.21       -3.28     27.34 o 
  -4  12  12       30.12       55.41     24.33 o 
  -3  12  12        8.83       28.31     23.76 o 
  -2  12  12       18.95        5.22     21.34 o 
  -1  12  12       11.85        5.63     20.01 o 
   0  12  12       14.19       17.72     21.48 o 
   1  12  12       19.54       28.90     22.11 o 
   2  12  12       95.15       93.43     25.58 o 
   3  12  12        2.23      -29.14     29.14 o 
  -6  13  12       33.94       42.03     29.49 o 
  -5  13  12       31.87       17.31     22.80 o 
  -4  13  12        1.05       15.40     24.54 o 
  -3  13  12       24.12       33.86     20.71 o 
  -2  13  12        0.26      -13.81     21.67 o 
  -1  13  12        0.26       14.72     26.99 o 
   0  13  12       13.13       25.50     20.69 o 
   1  13  12        1.48       16.03     22.59 o 
   2  13  12        5.88      -32.73     32.73 o 
   3  13  12       13.83       26.08     26.55 o 
  -5  14  12        3.65        8.52     30.28 o 
  -4  14  12       21.93       49.98     24.99 o 
  -3  14  12       39.43       57.97     27.99 o 
  -2  14  12        2.90       14.65     22.71 o 
  -1  14  12       96.57      149.48     24.69 o 
   0  14  12        0.71       18.88     22.66 o 
   1  14  12       62.48       90.17     28.71 o 
   2  14  12        9.14       18.85     26.11 o 
  -4  15  12        4.91        4.59     28.96 o 
  -3  15  12       10.00       36.76     40.97 o 
  -2  15  12        0.12       11.88     25.66 o 
  -1  15  12       18.45       44.71     33.35 o 
   0  15  12        4.28       18.51     28.62 o 
   1  15  12        4.34       32.39     26.38 o 
  -3  16  12        2.15      -16.92     34.26 o 
  -2  16  12       52.56       60.35     30.26 o 
  -1  16  12       43.31       36.74     26.58 o 
   0  16  12       15.45       30.89     29.92 o 
  -8   0  13        0.07       18.31     33.95 o 
  -6   0  13       19.53       30.74     31.41 o 
  -4   0  13       74.75       99.80     29.81 o 
  -2   0  13      135.64      168.80     35.29 o 
   0   0  13       34.93       58.11     24.74 o 
   2   0  13       34.13       49.68     29.59 o 
   4   0  13        1.43       44.69     38.74 o 
  -8   1  13       44.17       48.86     29.71 o 
  -7   1  13       23.34       28.15     23.02 o 
  -6   1  13      116.95      138.18     20.82 o 
  -5   1  13       27.64       49.32     23.32 o 
  -4   1  13       31.55       39.06     22.68 o 
  -3   1  13        7.16       32.68     22.78 o 
  -2   1  13        0.25        8.75     20.45 o 
  -1   1  13        1.00        7.35     21.96 o 
   0   1  13       20.15       36.01     19.86 o 
   1   1  13        6.90       15.06     19.01 o 
   2   1  13        4.74        5.92     20.94 o 
   3   1  13        8.48       26.12     21.64 o 
   4   1  13        0.03       -0.62     22.81 o 
  -8   2  13       12.23       12.17     29.67 o 
  -7   2  13        1.01       11.50     27.94 o 
  -6   2  13        2.13       23.36     23.76 o 
  -5   2  13       23.73       30.81     21.03 o 
  -4   2  13       49.44       53.67     22.90 o 
  -3   2  13       38.15       44.96     20.48 o 
  -2   2  13      115.43      127.70     22.74 o 
  -1   2  13       21.44       33.80     24.61 o 
   0   2  13       83.81       78.59     22.26 o 
   1   2  13        0.83       24.87     19.04 o 
   2   2  13        2.82       18.09     21.05 o 
   3   2  13        0.22       36.61     19.98 o 
   4   2  13        3.20       25.24     22.70 o 
  -8   3  13        2.31       19.90     29.84 o 
  -7   3  13       52.47       63.51     25.50 o 
  -6   3  13       25.14       15.00     24.52 o 
  -5   3  13       32.40       42.72     21.64 o 
  -4   3  13        3.31       34.28     22.99 o 
  -3   3  13        0.03       32.15     22.61 o 
  -2   3  13        1.31       16.50     22.00 o 
  -1   3  13        0.26       35.80     20.02 o 
   0   3  13        2.74       40.62     20.00 o 
   1   3  13        1.14       40.48     20.77 o 
   2   3  13        0.08        7.93     19.21 o 
   3   3  13        0.26       22.06     26.60 o 
   4   3  13        0.13      -22.51     25.01 o 
  -8   4  13        0.10        8.23     24.28 o 
  -7   4  13       37.08       38.44     25.32 o 
  -6   4  13        4.90       -0.78     24.22 o 
  -5   4  13        2.88       43.87     26.08 o 
  -4   4  13        0.16       -4.49     21.19 o 
  -3   4  13       47.03       35.61     20.91 o 
  -2   4  13        1.25       -3.08     18.85 o 
  -1   4  13      109.09      124.51     19.19 o 
   0   4  13       16.70       29.03     20.62 o 
   1   4  13       40.10       61.43     21.11 o 
   2   4  13        0.03       -6.39     21.03 o 
   3   4  13       54.67       61.76     22.14 o 
   4   4  13        0.11        6.84     23.51 o 
  -7   5  13       87.68       86.25     23.29 o 
  -6   5  13        1.66       10.84     22.24 o 
  -5   5  13      190.43      217.90     27.22 o 
  -4   5  13        2.70       11.84     25.53 o 
  -3   5  13       49.13       68.37     19.34 o 
  -2   5  13        0.47        4.94     22.00 o 
  -1   5  13       24.99       32.92     22.47 o 
   0   5  13        6.23        1.88     20.75 o 
   1   5  13       37.73       29.99     25.71 o 
   2   5  13        1.94       17.53     19.66 o 
   3   5  13        3.70       32.13     24.41 o 
   4   5  13        0.00       33.03     25.28 o 
  -7   6  13        6.24       12.32     25.91 o 
  -6   6  13        0.01       26.63     27.78 o 
  -5   6  13        1.31       15.59     24.30 o 
  -4   6  13        7.61       25.27     21.39 o 
  -3   6  13       96.01       93.71     19.70 o 
  -2   6  13       10.90       32.11     22.81 o 
  -1   6  13       25.62       19.51     22.79 o 
   0   6  13       53.10       53.86     19.55 o 
   1   6  13       62.24       88.34     22.96 o 
   2   6  13        0.01      -15.37     20.10 o 
   3   6  13       72.20       62.22     27.74 o 
   4   6  13        0.81       39.45     26.31 o 
  -7   7  13       47.63       53.12     26.65 o 
  -6   7  13        8.52       35.76     28.24 o 
  -5   7  13       74.29      104.66     22.16 o 
  -4   7  13       22.01       45.22     23.35 o 
  -3   7  13       21.52       24.18     20.04 o 
  -2   7  13       17.62       26.33     22.85 o 
  -1   7  13        1.25        2.32     23.17 o 
   0   7  13        1.32       21.93     21.36 o 
   1   7  13       40.63       71.02     23.55 o 
   2   7  13       34.56       27.88     24.05 o 
   3   7  13        4.53       20.10     25.28 o 
   4   7  13       21.32       53.34     26.12 o 
  -7   8  13        0.83        9.80     26.49 o 
  -6   8  13        1.29      -24.16     28.79 o 
  -5   8  13       12.46       10.25     22.08 o 
  -4   8  13        4.94        9.22     23.60 o 
  -3   8  13       74.42       96.18     21.42 o 
  -2   8  13       27.42       43.53     23.19 o 
  -1   8  13       27.15        7.05     21.37 o 
   0   8  13       27.50       24.85     23.75 o 
   1   8  13       12.92       31.88     20.10 o 
   2   8  13       28.26       79.13     26.13 o 
   3   8  13       26.08       45.90     25.47 o 
  -6   9  13        8.01       27.81     28.13 o 
  -5   9  13       11.98       39.62     24.96 o 
  -4   9  13        0.29        7.47     24.18 o 
  -3   9  13        0.24       16.92     23.68 o 
  -2   9  13        0.00        4.40     21.24 o 
  -1   9  13        0.65       -3.88     21.53 o 
   0   9  13       22.07       59.68     23.85 o 
   1   9  13       27.26       22.46     19.30 o 
   2   9  13        1.17       19.03     25.41 o 
   3   9  13       13.65        7.91     22.13 o 
  -6  10  13        1.68      -23.21     30.59 o 
  -5  10  13       18.25        1.41     25.59 o 
  -4  10  13        7.73       15.93     27.53 o 
  -3  10  13        3.06        5.47     20.25 o 
  -2  10  13        4.34        6.22     21.85 o 
  -1  10  13       15.88       20.86     21.94 o 
   0  10  13        8.90       18.04     24.37 o 
   1  10  13       37.83       39.61     21.22 o 
   2  10  13       20.83       29.40     28.50 o 
   3  10  13        1.27        7.83     26.39 o 
  -6  11  13       36.68       37.08     58.26 o 
  -5  11  13        2.10       17.59     23.45 o 
  -4  11  13        0.01       24.41     22.59 o 
  -3  11  13       26.62       40.82     24.38 o 
  -2  11  13       20.97       15.80     22.60 o 
  -1  11  13        4.95      -12.99     22.64 o 
   0  11  13       27.61       38.89     22.67 o 
   1  11  13        5.90       20.43     23.22 o 
   2  11  13        9.28       41.34     29.28 o 
  -5  12  13        0.09       10.33     29.48 o 
  -4  12  13        8.57       15.67     25.34 o 
  -3  12  13        3.12        9.00     28.26 o 
  -2  12  13        4.02       25.40     25.01 o 
  -1  12  13       16.77       30.54     25.13 o 
   0  12  13        3.53       25.10     21.35 o 
   1  12  13        5.31       23.88     25.67 o 
  -4  13  13       45.59       72.35     26.26 o 
  -3  13  13       32.28       13.37     26.19 o 
  -2  13  13        0.92      -18.27     22.03 o 
  -1  13  13       10.06       24.62     25.72 o 
   0  13  13        5.49       12.68     26.19 o 
   1  13  13        1.57       61.38     29.77 o 
  -3  14  13        5.77       -0.53     26.56 o 
  -2  14  13        2.11       45.25     29.76 o 
  -1  14  13       35.85       46.93     29.91 o 
  -6   0  14        0.02       16.44     39.88 o 
  -4   0  14       67.71       95.32     26.94 o 
  -2   0  14       78.57      115.23     26.70 o 
   0   0  14       21.19       76.94     36.54 o 
   2   0  14        2.29      -24.56     31.69 o 
  -7   1  14        1.92       18.66     29.98 o 
  -6   1  14       38.22       26.45     25.70 o 
  -5   1  14       10.58       13.16     27.61 o 
  -4   1  14       31.52       48.65     23.91 o 
  -3   1  14        1.04       21.31     20.02 o 
  -2   1  14        0.15       47.01     21.48 o 
  -1   1  14        5.95       32.11     26.47 o 
   0   1  14        2.14       29.66     23.60 o 
   1   1  14        3.97       -6.31     21.99 o 
   2   1  14        1.47        9.54     24.72 o 
   3   1  14        1.67       -2.08     25.82 o 
  -6   2  14       15.24       22.18     21.40 o 
  -5   2  14        3.14        6.70     22.74 o 
  -4   2  14        5.53        3.71     24.76 o 
  -3   2  14       44.80       67.90     22.01 o 
  -2   2  14       57.56       58.01     21.75 o 
  -1   2  14       13.11       28.24     21.54 o 
   0   2  14       12.34       -6.40     20.41 o 
   1   2  14       20.71       54.25     24.46 o 
   2   2  14        4.85        3.97     22.53 o 
   3   2  14        0.03       25.53     28.53 o 
  -6   3  14       32.48       68.81     28.43 o 
  -5   3  14       54.27       66.10     25.31 o 
  -4   3  14       40.30       84.34     22.29 o 
  -3   3  14        2.76       18.06     22.16 o 
  -2   3  14        0.97       -7.35     24.13 o 
  -1   3  14        6.75      -12.48     24.07 o 
   0   3  14        4.31       20.55     20.46 o 
   1   3  14        1.28       19.65     24.05 o 
   2   3  14        2.13        0.75     20.88 o 
   3   3  14       22.76       19.04     23.41 o 
  -6   4  14        5.75       25.97     28.91 o 
  -5   4  14        1.68        2.87     25.23 o 
  -4   4  14        0.19       28.90     27.05 o 
  -3   4  14       37.25       84.37     26.96 o 
  -2   4  14       17.64       30.00     26.76 o 
  -1   4  14       58.95       91.72     20.43 o 
   0   4  14        2.37       -1.60     26.79 o 
   1   4  14       79.69       92.67     26.08 o 
   2   4  14       15.30       44.53     23.25 o 
   3   4  14       12.87       -2.83     23.88 o 
  -6   5  14        5.74      -12.29     26.46 o 
  -5   5  14       77.78      106.93     25.74 o 
  -4   5  14        0.00       13.76     24.42 o 
  -3   5  14       40.09      103.43     29.50 o 
  -2   5  14        0.04       42.71     26.92 o 
  -1   5  14        4.30      -20.49     20.49 o 
   0   5  14       17.45       17.80     21.90 o 
   1   5  14        2.28       17.93     24.62 o 
   2   5  14        1.32       -7.66     23.28 o 
  -6   6  14        0.08       14.72     26.42 o 
  -5   6  14       34.09       23.51     23.70 o 
  -4   6  14       21.22       13.08     24.87 o 
  -3   6  14       84.16       92.67     24.87 o 
  -2   6  14        3.99       -0.92     21.95 o 
  -1   6  14      114.98      133.14     22.41 o 
   0   6  14        8.82        3.92     24.82 o 
   1   6  14       15.00       43.75     23.08 o 
   2   6  14       14.38       16.63     23.66 o 
  -5   7  14        0.85       -1.30     23.96 o 
  -4   7  14        0.43       14.94     28.75 o 
  -3   7  14        7.92       -1.99     24.91 o 
  -2   7  14       41.60       56.80     20.98 o 
  -1   7  14       16.99       74.56     27.11 o 
   0   7  14       27.06       64.21     24.75 o 
   1   7  14        7.18       28.10     23.19 o 
   2   7  14        0.01        8.17     23.82 o 
  -5   8  14       54.39       18.77     29.64 o 
  -4   8  14        9.19       29.14     25.45 o 
  -3   8  14       29.87       49.27     28.28 o 
  -2   8  14       26.04       17.34     24.94 o 
  -1   8  14       17.76       32.17     22.43 o 
   0   8  14       24.76       38.09     25.63 o 
   1   8  14        2.17        9.71     25.76 o 
  -5   9  14       37.42       11.66     40.87 o 
  -4   9  14        1.85       26.53     25.94 o 
  -3   9  14       13.42       42.82     25.63 o 
  -2   9  14       12.02       24.24     28.69 o 
  -1   9  14        3.32       19.42     25.40 o 
   0   9  14        7.98       36.90     25.69 o 
   1   9  14        0.39       55.62     25.75 o 
  -4  10  14        4.18       36.68     24.73 o 
  -3  10  14       15.09       14.69     23.90 o 
  -2  10  14       21.07       58.13     28.99 o 
  -1  10  14       12.06       27.37     23.47 o 
   0  10  14       17.33       50.53     26.32 o 
  -3  11  14        3.94       -5.62     60.23 o 
  -2  11  14        2.24        3.44     22.38 o 
  -1  11  14        0.14        8.11     24.23 o 
  -4   0  15       14.09       33.68     29.00 o 
  -2   0  15       44.46       87.03     40.85 o 
   0   0  15       13.03        8.78     29.01 o 
  -4   1  15       14.88       40.21     24.13 o 
  -3   1  15        0.00       53.28     25.39 o 
  -2   1  15        0.02       -8.25     23.36 o 
  -1   1  15        1.20       40.55     21.47 o 
   0   1  15        0.98       19.79     25.65 o 
   1   1  15        0.00       35.61     57.94 o 
  -4   2  15       17.60       41.45     29.62 o 
  -3   2  15        4.69       43.18     23.33 o 
  -2   2  15       59.33       55.48     23.62 o 
  -1   2  15        7.25       29.62     26.06 o 
   0   2  15       24.68       18.48     21.74 o 
  -4   3  15       66.88       91.35     29.43 o 
  -3   3  15        0.14       21.70     23.88 o 
  -2   3  15       23.53       22.71     25.86 o 
  -1   3  15        0.07       -6.97     23.65 o 
   0   3  15        7.92       31.69     23.96 o 
  -4   4  15       11.78       34.48     26.23 o 
  -3   4  15       26.39       31.51     26.40 o 
  -2   4  15        6.27       24.89     23.73 o 
  -1   4  15       29.12       69.89     25.99 o 
   0   4  15        5.38      -19.33     21.71 o 
  -3   5  15       21.92       29.57     26.21 o 
  -2   5  15        1.48       20.85     29.26 o 
  -1   5  15       11.15       19.54     22.10 o 
  -3   6  15       16.14       22.64     34.39 o 
  -2   6  15        1.46       17.79     26.42 o 
  -1   6  15       79.52       64.27     41.72 o 
                                                 
